# Supplementary material for: Barriers and Facilitators in Access to Diabetes, Hypertension, and Dyslipidemia Medicines: A Scoping Review
Source: Public Health Rev. 2022 Sep 2;43:1604796. doi: 10.3389/phrs.2022.1604796 (PMC9479461; doi:10.3389/phrs.2022.1604796)
Supplement: Supplementary file 1 [file Table1.XLSX]

## Sheet: S1
	Results data extraction table
																										Availability					Geographical Accessibility				Affordability						Accommodation					Acceptability
																										Barrier					Barrier				Barrier						Barrier					Barrier
Nº	Title	DOI / PMID (if applicable) / ISBN	Author(s)	1st author (or corresponding author) affiliation	Type (indexed article/ grey literature) Explicitar para REFERENCE REVIEW si es literatura gris o artículo científico	Type of document for grey literature and handsearch Recommendation / Policy report / Country report / Technical report	Journal / Institution	Volume	Issue	Range pages for indexed articles Total pages for grey literature	Year of publication	Origin/ country of origin	Classification by Region of Country	Classification by Income of Country	Aim/ purpose	Disease/ condition (diabetes, hypertension, dyslipidemia)	Disease/ condition (other)	Study population (patients, health system, health providers)	Type of population (age, sex, race, ethnicity, etc)	Sample size (if applicable)	Study design	Intervention type (if applicable)	Comparator (if applicable)	Duration of the intervention (if applicable)	Outcomes / Conclusion	Medicines	Pharmacy	Information or health professional expertise and health workers availability	Other	Facilitator	Distance	Connectivity and Existence of transportation	Other	Facilitator	Cost of transportation	Out-of-pocket expenses	Cost of medicine	Financial coverage	Other	Facilitator	Pharmacy schedules and dispensing system	Administrative requirements for drugs	Accompaniment of professionals	Other	Facilitator	Cultural aspects	Fear	Treatment and privacy	Other
1	MDS-3 Managing Access to Medicines and Health Technologies	n/a	Mangement Sciences for Health	Management Sciences for Health (MSH), United States (a global nonprofit organization)	Reference review - Grey literature	Technical report	Management Sciences for Health (MSH)	n/a	Third edition	1088	2012	Worldwide: Tanzania, Kenya, Uganda, South Africa, Ghana, Nigeria, Vietnam, Jordan, Singapore, Chile, Morocco, Australia, United States, Yemen, Bolivia, Ethiopia, Gambia, Netherlands, Philippines, United Kingdom, Samoa, Venezuela, Tunisia, Estonia, Namibia, Lao, India, East Africa, West Africa, Latin America, New Zealand, Malaysia, China, Kuwait, Philippines, Tajikistan, Thailand, Singapore, Sudan…	Worldwide	Other	To provide concepts and approaches that can produce measurable health improvements through greater access to and more rational use of medicines. A valuable tool in the effort to ensure universal access to quality medicines and health technologies and their appropriate use.	Diabetes and hypertension	HIV/AIDS, Respiratory infections, Diarrhea, Measles, Malaria, Postpartum hemorrhage , maternal anemia, Tuberculosis, Ischemic heart disease.	Patients Health care providers Health system	n/a	n/a	n/a	n/a	n/a	n/a	Even with significant advances in science for the treatment of chronic and communicable diseases, there are still millions of people who cannot access medicines. Some issues that need to be solve are financial sustainability through greater efficiency and financing mechanisms that increase availability while ensuring equity (public financing, health insurance, voluntary and other local financing)…	Yes. Medical and nursing staff in some areas worked without the medicines they needed. Shortage in poor urban areas.	Yes. Absence of pharmacy services in rural areas.	Yes. Lack of trained health profesional. Dispensing staff who lack basic qualifications and training.	Yes. Weak and vulnerable pharmaceutical supply systems. Unwieldy country’s pharmaceutical regulatory process, that can delay the entry of needed medicines in a particular market and act as a barrier to access as well as to growth of the local pharmaceutical industry. A lack of reliable data from health facilities on medicine use and demand makes estimating order quantities difficult, resulting in…	Yes. Certification and training of pharmacy aides and other drug sellers. Retail drug outlets play an important role in providing access to essential medicines for a significant proportion of the population in many developing countries. Can be promoted by regulating medicine information and marketing; including essential medicines concepts in basic medical education; providing focused continuing …	Yes. The nearest primary health care facility is some distance from the community (traditional medicine is often the first source).	Yes. Transport impeded during the rainy season.	No	No	Yes. Transportation costs alone may exceed the value of the medicines distributed to some locations, especially in countries with low population densities that cover large geographical areas. The rural poor often cannot afford the transportation costs to get to a public health facility.	Yes. Medicines make up such a large share of household health costs in many countries.	Yes. High prices for imported pharmaceuticals.	Yes. Lack of health insurance. Lack of health insurance for medications for elderly.	Yes. Lack of a coherent government policy to regulate medicine prices allowed excessive profits and reduced medicine affordability.	Yes. Medicines inclusion in an insurance program. Diagnosis- related group payment method, where in health facilities or providers are paid an inclusive flat sum for a patient’s treatment (including medicines) according to the diagnosed condition. Can be improved with greater insurance coverage, better price information, competitive procurement and price competition through generic substitution, …	No	No	No	Yes. Low pay, inadequate training, lack of incentives, inappropriate recruitment, and ineffective disciplinary measures undermine staff performance. Insufficient capacity for medicine registration and regulation.	Yes. When setting restrictions on duration of therapy or dispensing quantities, exceptions must be built in to cover chronic diseases and exceptional cases. Reorganizing patient flow was key in facilitating the improvements in dispensing and that one of their greatest achievements was improving medication counseling for all patients. The new private booths at pharmacy windows provided a welcoming…	No	No	No	No
1	Pharmaceutical Innovation and Access to Medicines	ISBN: 978-92-64-30738-4 (print) ; doi: https://doi.org/10.1787/9789264307391-en	OECD	OECD, Paris, France	Grey literature	Policy report	OECD	n/a	n/a	192	2018	OECD countries	Other	Other	1. To assess the best available evidence, and to identify policy options to address the following challenges: strengthening stakeholders’ understanding of how the pharmaceutical market works, and moving the debate from a ‘panic’ reaction to high prices to a more comprehensive assessment of how the market can be made to work better for patients, payers and producers, in build to achive a future sy…	Diabetes	Cancer, HIV, hepatitis C	Health system	n/a	n/a	n/a	n/a	n/a	n/a	Sixteen policy options that are guided by five objectives: 1) Increasing the value of spending on medicines; 2) Ensuring access in countries at different levels of development; 3) Supporting rules-based system; 4) Fostering competition on both on-patent and off-patent markets; 5) Promoting better communication and dialogue between payers, policy makers, pharmaceutical companies, and the general p…	Yes. Absence of specific therapies often preclude patients from receiving proper, timely care	No	No	Yes. Marketing authorization, price negotiations, delays imposed by health technology assessment, FDA approval Delayed diagnoses, limited access to resources	Yes. Policy options: A. involve stakeholders in joint efforts to reduce the costs of R&D and accelerate market access (Harmonising regulatory requirements, and encouraging mutual recognition; Accelerating market access for medicines with significant potential benefit) Other facilitarors mentioned: -Competitive tenders, effective mechanism for generating competition that can provide optimal trade-…	No	No	No	No	No	Yes	Yes	No	No	Yes. Policy options B. Increase spending efficiency (Facilitating cooperation in health technology assessment (HTA); Encouraging cooperation in price negotiations, contracting or procurement; Assess the performance of medicines in routine clinical practice and adjust coverage conditions and prices; Promoting competition in on-patent markets; Exploring bundled payments for episodes of care, for ex…	No	No	No	No	No	No	No	No	No
2	Medicines in Health Systems: Advancing access, affordability and appropriate use	ISBN: 9789241507622	Bigdeli, Maryam; Peters, David; Wagner, Anita, Alliance for Health Policy and Systems Research, World Health Organization	Alliance for Health Policy and Systems Research (AHPSR) in collaboration with the World Health Organization (WHO) Department of Essential Medicines and Health Products	Reference review - Grey literature	Recommendation	WHO	n/a	n/a	115	2014	Worldwide / WHO countries	Worldwide	Other	To evaluate the stated goals of medicines policies against their actual outcomes and implementation challenges and offers guidance and recommendations to inform, monitor, and appraise the inevitable reforms required to increase the availability of quality-assured, cost-effective medicines in resource-poor settings.	Diabetes and hypertension	n/a	Health system	n/a	n/a	n/a	n/a	n/a	n/a	As demand-side barriers are of critical importance in accessing medicines, it is essential to move past the traditional conceptual confines of medicines as goods transacted in a series of interactions between patients and public health services. This report argues that only with sound decision- making – informed by the aspirations of universal health coverage, a fuller understanding of the interr…	No	No	No	No	No	No	No	No	No	No	No	No	No	No	No	No	No	No	No	No	No	No	No	No
3	It is the medicines that keep us alive: lived experiences of diabetes medication use and continuity among adults in Southeastern Tanzania.	doi: 10.1186/s12913-015-0768-5	Metta E, Haisma H, Kessy F, Geubbels E, Hutter I, Bailey A.	Ifakara Health Institute, Dar es Salaam, Tanzania and Population Research Center, Faculty of Spatial Sciences, University of Groningen, Landleven, Netherlands	Indexed article	n/a	BMC Health Services Research	15	1	1 - 8	2015	Tanzania, Africa	Sub-Saharan Africa	Lower-Midde-income economies	To explore how acces to DM care changes and shapes individuals' behaviour to medication in rural Tanzania.	Diabetes	n/a	Patients	36-75 years, Tanzanian population, diabetes clinic in rural setting	19 patients	Qualitative study	n/a	n/a	n/a	Perceptions on DM medication were positive, however affordability was an issue, and patients left their family needs behind in order to pay for their medication. Which affected the continuity on treatment.	Yes. In remote villages not all medicines are available in pharmacies.	no	Yes. Lack of professionals, making patients wait for more than 8 hours for consultation.	no	no	Yes. Difficult to refill prescriptions when patients are from remote villages.	Yes. Lack of reliable means of transport	No	No	No	Yes. Eventhough public health services are free of charge for diabetic patients, not all of them are open, so they have to choose to go to private health services, which are paid. Yes. Unable to pay the cost of medication, leaving family needs behind in order to pay for them. Monthly costs of U$3.2 on lab tests and consultations and U$2.9 to 33.7 on medication, depending on the type of treatment …	No	No	No	Yes. Reduction of prices by pharmaceuticals, health insurance availability.	No	No	No	No	No	Yes. Some patients reported to use of herbal medicines instead of the ones prescribed by pharmacists because of secondary effects they carried, however most of them recognized the effects of the traditional medication was beter.	no	no	No
5	A qualitative study on healthcare professionals’ perceived barriers to insulin initiation in a multiethnic population	doi: https://doi.org/10.1186/1471-2296-13-28	Lee, Y.K., Lee, P.Y. & Ng, C.J.	Department of Primary Care Medicine, Faculty of Medicine, University of Malaya	Reference Review - Indexed article	n/a	BMC Family Practice	13	n/a	1 - 11	2012	Malaysia	East Asia and Pacific	Upper-middle-income economies	To explore healthcare professionals’ views on barriers to starting insulin therapy in people with type 2 diabetes.	Diabetes	n/a	Health providers	Malays, Chinese, Indians general practitioners, family medicine specialists, medical officers , government policy makers, diabetes educators and endocrinologists.	38 health providers	Qualitative study	n/a	n/a	n/a	HCP should be trained on tackling different cultutral issues their patients may show when initiating insulin and communicate effectively.	No	no	Yes. HCP didn't feel motivated or confident enough to start insulin therapy, so they derived to diabetes nurses or endocrinologysts.	Yes. Glucometers and test strips don't have financial assistance.	Yes. Insulin is subsidized in public hospitals. HCP should raise awareness on patients on DM edcuation and that insulin could be used later on their treatment. Yes. Government policy makers, should understand the barriers on insulin initiation before developing programs.	No	No	No	No	No	No	No	No	No	No	No	No	Yes. HCP felt it was a hassle teaching patients on insulin	Yes. Organizational policies do not support staff who want further training and the quality of the training programme. Besides some professionals indicated the use of insulin, but others (who treated same patients) didn't reccommend the same and gave medicines.	No	Yes. It was seen as a punishment and stigma, they felt it was for old people and caused sexual dysfunction Preferred use of complementary medication Yes. Religious purity of insulin. It was believed that insulin came with porcine derivatives, so they felt it was unlawful.	Yes. Perceived lethality of insulin therapy. HCP said that patients fear hypoglycemia and weight gain. Fear of needles and pain.	Yes. Healthcare professionals’ barriers include negative attitudes towards insulin therapy and the ‘legacy effect’ of old insulin guidelines.	No
6	Access to and quality use of noncommunicable diseases medicines in Nepal	doi: 10.1186/s40545-015-0041-7	Bhuvan K.C., Susan Heydon and Pauline Norris	School of Pharmacy University of Otago, 18 Frederick Street, Dunedin 9054, New Zealand	Reference Review - Indexed article	n/a	Journal of Pharmaceutical Policy and Practice	8	21	1-4	2015	Nepal	South Asia	Lower-Midde-income economies	To evaluate the access to and quality use of non-communicable diseases medicines in Nepal.	Diabetes and hypertension	Chronic obstructive pulmonary disease	Health care providers Health system	n/a	n/a	Report, review or discussion article	n/a	n/a	n/a	The distribution of NCDs medicines is a major and long term issue for which the government needs to ensure sustainability and quality use of medicines.	Yes. A review of the free essential healthcare services program reported that both the type and quantities of free essential medicines were insufficient for PHC facilities and district hospitals.	No	No	No	Yes. Government initiatives for distributing NCDs medicines could be an opportunity to integrate NCDs medicines with the existing free essential medicines program and improve people’s access to and quality use of medicines.	No	No	No	No	No	No	No	No	No	No	No	No	No	Yes. Expired medicines were present in health facilities and human resources were inadequate. Thus, there is a need to improve logistics, human resource capabilities and coverage of the essential medicines program so as to improve access to and quality use of medicines to achieve the goals of the free essential healthcare services program.	No	No	No	No	No
7	Access to Antihypertensive Agents in Brazil: Evaluation of the “Health Has No Price” Program	doi: 10.1016/j.clinthera.2014.06.003	Araujo, J.L., Pereira, M.D., de Sá Del Fiol, F. and Barberato-Filho, S.	Graduate Program in Pharmaceutical Sciences, University of Sorocaba, Sorocaba, Sao Paulo State, Brazil.	Reference Review - Indexed article	n/a	Clinical Therapeutics	36	8	1191 - 1195	2014	Brazil	Latin America & the Caribbean	Upper-middle-income economies	To evaluate access to antihypertensive agents during the first year of the "Health Has No Price" Program (Saúde Não Tem Preço [SNTP]) in Brazil.	Hypertension	n/a	Health system	Antihypertensive medicines in pharmacies distributed throughout the Brazilian territory	55000 pharmacies	Longitudinal and observational study	n/a	n/a	n/a	The results of this study confirm a significant increase in access to the antihypertensive medicines included in the SNTP Program, especially when compared with other antihypertensive medicines available in the Brazilian market	Yes. Shortages of escential medicines in the health units.	Yes. Unavailability of health services.	No	Yes. Problems of acquisition, inventory control, storage, distribution, and supply of the medicines in health unites as a cause of shortages of escential medicines.	No	No	Yes. A barrier identified by the article that makes access more difficult is transportation difficulties.	No	No	No	Yes. The article shows the financial barrier as a principal limitation to acces for escencial medicines.	No	No	No	Yes. Brazil is one of the few countries that maintains a policy of free access to essential medicines in a decentralized network of health units. The "Health Has No Price” (Saúde Não Tem Preço [SNTP]) Program assures that accredited pharmaceutical by the Ministry of Health establishments started to provide 6 antihypertensive medicines (atenolol, captopril, enalapril, propranolol, hydrochlorothiaz…	Yes. Problems of scheduling in health unites as a cause of shortages of escential medicines.	No	No	No	No	No	No	No	Yes. A barrier identified by the article that makes access more difficult is the level of information the users have about their health services.
10	Access to essential Medicines in Kenya: A health facility survey	n/a	Ministry of Medical Services ; Ministry of Public Health and Sanitation.	Ministry of Medical Services; Ministry of Public Health and Snitation, Kenya	Reference review - Grey literature	Country Report	Ministry of Medical Services and Ministry of Public Health & Sanitation	n/a	n/a	1-90	2009	Kenya	Sub-Saharan Africa	Lower-Midde-income economies	To provide systematic data on access to essential medicines, from the perspectives of the healthcare system (Health Facility Survey) and of households (Household Survey).	Diabetes	n/a	Patients Health care providers Health system	n/a	n/a	n/a	n/a	n/a	n/a	Overall, findings of this survey indicate stagnating or deteriorating performance of the public sector since 2003. Whereas availability has not changed significantly, stockouts in facilities have increased; and stock records and labelling of medicines have deteriorated. PHC workers in rational dispensing of NCDs medicines. Such activity requires a comprehensive approach, sustainable financing and…	Yes. Low availability (stock out) in government facilities the potential impact of "free of charge" medicines cannot be realized in this sector (Government facilities).	No	No	No	No	Yes. Distance in poor areas and time of transportation.	No	No	No	Yes. The cost of travelling to the facility (including costs for accompanying persons where the patient cannot travel alone) is a determinant of access to medicines. The average travel cost to all facilities was about 0.1 days wages, which may be unaffordable to the poor in Kenya.	Yes. Out of pocket medicines expenditure is a barrier to access, especially for the poor. The median affordability of insulin treatment for adult diabetes in government and FBHS health facilities and private pharmacy outlets was 1.2, 4.0 and 5.4 days wages respectively, This represents a large investment for just one medicine/treatment for one person.	Yes. Cost of medicine is a potential reason of why patients seeking treatment in government facilities may fail to obtain a significant proportion of prescribed medicines.	No	No	Yes. The price barrier that people may face when accessing medicines is significantly lower in the public sector and that Government policies on issurance of medicines for free are largely being implemented. Develop policies to promote the use of quality assured generic products, as a means of sustaining affordability of essential medicines. Monitoring the supply, pricing and utilization of speci…	No	No	No	No	No	No	No	No	No
11	A Narrative Synthesis of the Health Systems Factors Influencing Optimal Hypertension Control in Sub-Saharan Africa	doi: 10.1371/journal. pone.0130193	Iwelunmor J, Plange-Rhule J, Airhihenbuwa CO, Ezepue C, Ogedegbe O.	Department of Kinesiology and Community Health, University of Illinois, Urbana-Champaign, United States of America	Indexed article	n/a	Plos One	10	7	1 - 17	2015	Sub-Saharan Africa	Sub-Saharan Africa	Other	To conduct a narrative synthesis of available papers examining health systems factors influencing optimal hypertension in Sub-Saharan Africa	Hypertension	n/a	Patients	n/a	n/a	Literature review	n/a	n/a	n/a	The findings highlight the need for further research on the health systems factors that influ- ence management and control of hypertension in the region.	Yes. First-line drugs were frequently lacking. They either had to deny treatment to patienst or switch the treatment to another drug, both actions that are likely to reduce adherence to medication.	No	No	No	No	No	No	No	No	Yes. They are finantial barriers related to travelling to clinic	No	Yes. Costs of medication	No	No	No	Yes. They are finantial barries related to missing a day´s wage due to clinic visits	No	No	No	No	No	No	No	No
12	Health at a Glance: Asia/Pacific 2014 : Measuring Progress towards Universal Health Coverage	ISBN: 978-92-64-22353-0 (print) ; ISBN: 978-92-64-22395-0 (PDF); doi: http://dx.doi.org/10.1787/health_glance_ap-2014-en	OECD / WHO	OECD	Grey literature	Regional report	OECD/WHO	n/a	n/a	120	2014	Asia / Pacific (27 countries)	East Asia and Pacific	Other	To present key indicators on health status, determinants of health, health care resources and utilisation, health expenditure and financing, and quality of care for 27 Asia/Pacific countries and economies.	Diabetes and hypertension	Pneumonia, malaria, asthma	Patients Health care providers Health system	n/a	n/a	n/a	n/a	n/a	n/a	Pharmaceutical expenditure: For millions of people in those countries, problems of access to essential medicines remain. Medicines are often not available or affordable and they may be low quality products which may also be inappropriately used in practice. Con- sumer out-of-pocket expenses on medicines account for a substantial proportion of total health care expenditures, and for many people on…	Yes. The fact that medicines are often not available is mention as one of the reasons why problems of access to essential medicines remain for millions of people in these countries.	No	No	No	No	No	No	No	No	No	Yes. The fact that medicines are often not affordable is mention as one of the reasons why problems of access to essential medicines remain for millions of people in these countries.	No	No	No	Yes. The report mentions coverage by the health system as a facilitator for acces to health services in general	No	No	No	No	No	No	No	No	No
12	A Pharmacist and Health Promoter Team to Improve Medication Adherence Among Latinos with Diabetes	doi: 10.1345/aph.1M389	Ben S. Gerber, Alejandra I. Cano, Maria L. Caceres, Daphne E. Smith, Lori A. Wilken, Jessica B. Michaud, Laurie A. Ruggiero, and Lisa K. Sharp	Institute for Health Research and Policy, University of Illinois at Chicago, Chicago, IL, USA	Indexed article	n/a	The Annals of Pharmacotherapy	44	1	70 - 79	2010	USA	North America	High-income economies	To determine the feasibility of a pharmacist and health promoter team designed to address the barriers to medication adherence and adjustment, and improve self-care among Latinos with type 2 diabetes.	Diabetes	n/a	Patients	Patients at the University of Illinois at Chicago Internal Medicine Center that were self-identificated as Latinos, verbaly fluent in English and/or Spanish, aged 18 years and older, with a history diabetes and a poor glycemic control (hemoglobin A1c levels ≥ 8.0%), and prescribed a total of at least 3 medications for diabetes, hypertension, or cholesterol management	9 patients	Qualitative study	n/a	n/a	n/a	The pharmacist and health promoter team management of uncontrolled diabetes among Latinos appears to be a feasible approach to improving medication managemen	No	No	No	No	No	No	No	No	no	No	No	Yes. Patients admit to intentionally skipping insulin doses because “the insulin was expensive"	No	No	Yes. Medication assistance program that reduces the costs per month for diabetes medication. The health promoter obtained a bus card from the medical center to lower the financial barrier of transportation.	No	No	No	No	No	Yes. The article mentions the language barrier with Heatlth provider as a barrier to acces medication.	No	No	No
12	Acces to insulin: current challenges and constraints	http://creativecommons.org/licenses/by-nc/4.0/.	Beran D, Ewen M, Lepeska M, Laing R (2017)	Geneva University Hospitals and University of Geneva, Geneva, Switzerland.	Reference review - Grey literature	Technical Report	Health Action International	n/a	n/a	32	2017	Worldwide	Worldwide	Other	To gain an overall understanding of the insulin market through different profiles. These included profiles on the insulin market, intellectual property, insulin trade, prices, and taxes and tariffs.	Diabetes	n/a	Patients Health system	n/a	n/a	n/a	n/a	n/a	n/a	Insulin affordability is poor in both the public and private sectors in many countries. Unlike for many other medicines, intellectual property is not an issue for insulin itself.	No	No	No	No	No	No	No	No	No	No	No	Yes. In a number of countries, every insulin cost more than three days’ wages to purchase even in the public sector.	No	No	No	No	No	No	No	No	No	No	No	No
13	Access to medicines for diabetes treatment in Brazil: evaluation of “health has no price” program	doi: 10.1186/s13098-016-0150-8	Araujo JL, Pereira MD, de Cássia Bergamaschi C, et al	Programa de Pós‐graduação stricto sensu em Ciências Farmacêuticas, Universidade de Sorocaba, Rod Raposo Tavares, Sorocaba, Brazil	Reference Review - Indexed article	n/a	Diabetology & Metabolic Syndrome	8	1	5	2016	Brazil	Latin America & the Caribbean	Upper-middle-income economies	To evaluate the impact of the “Health Has No Price” Program [Saúde Não Tem Preço (SNTP)] for access to diabetes treatment medicines in Brazil.	Diabetes	n/a	Health system Private pharmacies	Oral hypoglycemic agents, insulin and insulin analogues, in pharmacies distributed throughout the Brazilian territory	55000 pharmacies	Longitudinal and observational study	n/a	n/a	n/a	The results of this study reveal that the SNTP Program has significantly contributed to an increase in access to medications for the treatment of diabetes, indicating that this public health policy has achieved its goal.	No	No	No	No	No	No	No	No	no	No	No	No	No	No	Yes. Private pharmacies associated to the Brazilian Ministry of Health provided patients with two types of insulin (regular human insulin and isophane insulin or NPH) and three oral antidiabetic medications (5 mg glibenclamide and 500 and 850 mg metformin) free of charge.	No	No	No	No	No	No	No	No	No
14	Access to medicines versus access to treatment: the case of type 1 diabetes	doi: 10.2471/BLT.07.048710	Beran D, McCabe A, Yudkin JS.	International Insulin Foundation, England.	Reference Review - Indexed article	n/a	Bulletin of the World Health Organization	86	8	648 - 649	2008	Malí, Mozambique and Zambia	Sub-Saharan Africa	Other	To argue that access to medicines is not simply a consequence of patents and that it is only one part of the dilemma of care for noncommunicable diseases faced by patients in resource-poor settings.	Diabetes	n/a	Health system Health providers	n/a	n/a	Report, review or discussion article	n/a	n/a	n/a	Access to mediciines alone cannot improve levels of health in developing countries so it is important to expand the concept of access to medicines to that of access to treatment for the benefit of patients and the success of health systems in general.	Yes. The frequent stock shortages in these units (Government health facilities) of medicine for chronic diseases, particularly in the public sector. In the absence of patents, except for the newer analogue insulins, generic insulin is available only in certain countries. These (insulin) were rarely available in the public sector and had to be purchased privately where value-added taxes on syringe…	No	No	No	No	Yes. Outside the urban centres, proper diabetes care is hard to find. Patients have to travel, in some cases more than 1000km, to receive their care, thus incurring additional costs.	No	No	No	Yes. For example, in Zambia, patients average transport costs per visit were US$ 2.03, which represents 7% of an individual´s monthly income.	Yes. In Bamako, the capital of Mali, it was estimated that the average monthly spending on diabetes care for a patient was US$ 21.24, corresponding to nearly 70% of mean income. This includes each month: one blood glucose measurement, eight syringes, one vial of insulin at an average cost of US$ 10.88 in the public sector, one monthly consultation and travel costs.	Yes. Insulin bought privately is more expensive because of taxes on syringes.	No	No	Yes. Mozambique and Zambia have mechanisms in place so that patients receive free or subsidized insulin from government health facilities.	No	No	No	No	No	No	No	No	No
15	Access to medicines: cost as an inﬂuence on the views and behaviour of patients	doi: 10.1046/j.1365-2524.2002.00356.x ; PMID: 12121255	Schafheutle EI, Hassell K, Noyce PR, Weiss MC.	School of Pharmacy and Pharmaceutical Sciences, University of Manchester, Manchester, UK	Reference Review - Indexed article	n/a	Health and Social Care in the Community	10	3	187-195	2002	England	Europe and Central Asia	High-income economies	To explore how charges for medicines incurred by patients influence their decisions for managing acute or chronic conditions, and whether prescription cost and affordability issues are discussed in the general practitioner (GP)–patient encounter.	Hypertension	Dyspepsia, high fever, and taking hormone replacement therapy	Patients	Adults suffering from dyspepsia, hay fever or hypertension, or those taking hormone replacement therapy, the majority of whom were non-exempt from prescription charges.	31 patients	Qualitative study	n/a	n/a	n/a	Medication cost, although not the dominant factor, influenced participants when deciding how to manage their condition (not having some prescribed items dispensed, taking a smaller dose or buying a cheaper over-the-counter product). Participants did not talk to their GPs about issues of cost and affordability.	No	No	No	No	No	No	No	No	No	No	No	Yes. Medication cost was an important and relevant factor.	No	No	Yes. Prepayment certificates (available for patients who require regular medication) can cover the cost of all prescriptions dispensed during a subsequent period of 4 or 12 months, can be cheaper for patients on multiple drugs regimens; but might be more difficult to pay this one-off charge for people from less-affluent or deprived background. -Exemption from prescription charges	No	No	No	No	No	No	No	No	No
16	Access to continuous-use medication among adults and the elderly in South and Northeast Brazil	doi: 10.1590/s0102-311x2008000200005	Paniz Vera Maria Vieira, Fassa Anaclaudia Gastal, Facchini Luiz Augusto, Bertoldi Andréa Dâmaso, Piccini Roberto Xavier, Tomasi Elaine et al	Faculdade de Medicina, Universidade Federal de Pelotas, Brazil.	Reference Review - Indexed article	n/a	Cadernos Saúde Pública	24	2	267-280	2008	Brazil	Latin America & the Caribbean	Upper-middle-income economies	To evaluate the prevalence of access to continuous-use medicines for treatment of systemic arterial hypertension, diabetes mellitus, and/or mental health problems, and the associated factors.	Diabetes and hypertension	Mental health problems	Patients	Adults 30 - 64 years and 65 and above, both sex, race: White, Brown/Black	3950 patients	Cross sectional	n/a	n/a	n/a	The results show important inequity in health, reinforcing the need for policies to expand access, mainly for lower-income population groups.	No	No	No	No	No	No	No	No	No	No	Yes. High expenses for individuals compromising basic needs.	No	No	No	Yes. Higher socioeconomic status. Link with the basic health units (UBS) and with the Family Health Program (FHP) care model that provides free access to medicines.	No	No	No	No	No	No	No	No	No
17	Addressing barriers to initiation of insulin in patients with type 2 diabetes	doi: 10.1016/S1751-9918(10)60004-6	Peyrot M, Rubin RR, Khunti K	Loyola University Maryland, Baltimore, Maryland, USA	Reference Review - Indexed article	n/a	Primary Care Diabetes	n/a	Suppl 1	S11- S18	2010	High, middle and low income countries	n/a	Other	To explore barriers that contribute to the delay in insulin therapy initiation.	Diabetes	n/a	Patients Health providers	n/a	n/a	Report, review or discussion article	n/a	n/a	n/a	Patients and physicians may be reluctant to initiate insulin therapy, and this delay increases glycaemic burden and risk of long-term complications. Working with patients and physicians to overcome these barriers is essential to implement insulin therapy effectively.	No	No	Yes. Clinical efficacy strongly and negatively associated with insulin delay.	No	No	No	No	No	No	No	No	No	No	No	No	No	No	Yes. Specialists expressed concerns about the extra time required to address insulin dose adjustments. Clinical inertia or a lack of awareness of the need to provide adequate glycaemic control (health profesional).	No	Yes. The development of multidisciplinary teams including nurses and specialists is key factor in the increase in insulin initiation. A mentorship programme to help primary care (PCP) physicians gain confidence: expansion of the nurse prescriber role that works with primary care (PCP) physicians who want to initiate insulin, incentive scheme for PCPs to improve glycaemic targets, specialists invi…	Yes. Believe that starting insulin would mean they have not managed their disease (patient). Concerns about lifestyle adaptations and restrictions (patient). Social stigma and social embarrassment (patient). Providers reported that they referred to insulin as a consequence of inaction to encourage more active self-care. This can increase patient self-blame and fear, making it more difficult to in…	Yes. Fear of hypoglycaemia and weight gain (patient). Fears of needles and pain, fear of inflicting self-harm (patient). Increased hypoglycaemia, weight gain (physycian). Fear or resistance to insulin injections (physycian). Patients’ preference to give lifestyle modification and oral medicines more time to succeed (physician).	Yes. Medication will not be effective and will not have a positive impact on their overall health (patient). Do not feel confident they can manage the daily demands of insulin therapy (patient). Apprehension about the proper technique of injection (patient). Treatment as source of inconvenience, and can cause a loss of personal freedom and loss of control over their lives (patient). Perceived low…	No
20	A community-wide survey of physician practices and attitudes toward cholesterol management in patients with recent acute myocardial infarction.	doi: 10.1001/archinte.162.7.797	Yarzebski J, Bujor CF, Goldberg RJ, Spencer F, Lessard D, Gore JM.	Department of Medicine, Division of Cardiovascular Medicine, University of Massachusetts Medical School	Indexed article	n/a	Arch Intern Med	162	7	797-804	2002	USA	North America	High-income economies	To examine threshold levels of serum cholesterol and other factors that influence physicians’ decision to prescribe lipid-lowering drugs and initiate dietary therapy in patients with recent acute myocardial infarction.	Dyslipidemia	n/a	Health providers	General internists, cardiologists, and family physicians	257 health providers	Cross sectional	n/a	n/a	n/a	Educational and practice-based efforts remain necessary to remove potential barriers to the implementation of effective long-term cholesterol management in patients with recent acute myocardial infarction.	No	No	No	No	No	No	No	No	No	No	No	Yes. The most important factors that interfere with patients’ use of lipid-lowering medication were concerns about medication costs, issues related to polypharmacy	No	No	No	No	No	No	No	No	No	No	Yes. Failure to recognize the importance of lipid-lowering drugs	No
20	Availability and affordability of blood pressure-lowering medicines and the effect on blood pressure control in high-income, middle-income, and low-income countries: an analysis of the PURE study data.	doi: 10.1016/S2468-2667(17)30141-X.	Attaei MW, Khatib R, McKee M, Lear S, Dagenais G, Igumbor EU, AlHabib KF, Kaur M, Kruger L, Teo K, Lanas F, Yusoff K, Oguz A, Gupta R, Yusufali AM, Bahonar A, Kutty R, Rosengren A, Mohan V, Avezum A, Yusuf R, Szuba A, Rangarajan S, Chow C, Yusuf S; PURE study investigators	Faculty of Health Sciences, McMaster University, Hamilton, ON, Canada.	Reference Review - Indexed article	n/a	Lancet Public Health	2	9	e411-e419	2017	Four high- income countries (Sweden, United Arab Emirates, Canada, and Saudi Arabia); Seven upper-middle-income countries (Poland, Turkey, Chile, Malaysia, South Africa, Argentina, and Brazil); Four lower-middle-income countries (Colombia, Iran, China, and the occupied Palestinian territory); Five low-income countries (Pakistan, Bangladesh, Zimbabwe, Tanzania, and India).	Other	Other	To assess the availability and affordability of blood pressure-lowering medicines, and the association with use of these medicines and blood pressure control in countries at varying levels of economic development.	Hypertension	n/a	Health system	Individuals from 110677 households living in 626 communities in 20 countries	158247 individuals from 110677 households living in 626 communities in 20 countries	Cross sectional	n/a	n/a	n/a	A large proportion of communities in low-income and middle-income countries do not have access to more than one blood pressure-lowering medicine and, when available, they are often not affordable.Ensuring access to affordable blood pressure-lowering medicines is essential for control of hypertension in low-income and middle-income countries.Improvement of hypertension control at a population leve…	Yes. Although at least one blood pressure-lowering medicine was available in 90% of the pharmacies surveyed, the availability of two or more classes of drug therapy was lower in low-income and lower-middle income countries than in high-income countries (and India).	No	Yes. Lack of access to a qualified health provider	No	Yes. Multiple blood pressure-lowering drug classes need to be available to improve hypertension control.This finding could reflect the needs of different patients or the preferences of different physicians for prescribing specific blood pressurelowering drugs.	No	No	No	No	No	Yes. Our estimates for affordability and use of blood pressure-lowering medicines and blood pressure control are consistent with findings from studies showing that adherence to medicines declines as out-of pocket expenditure increases	Yes. Respect to affordability parallel the patterns observed for availability, with one important exception: even though blood pressure-lowering medicines were widely available in India, they were potentially unaffordable to many households because of low capacity to pay and higher medicine prices than in other low-income countries.	No	No	No	No	No	No	No	No	No	No	Yes. This finding could reflect the needs of different patients or the preferences of different physicians for prescribing specific blood pressure-lowering drugs. Physicians might prefer to prescribe different classes of blood pressure-lowering drugs to patients under the assumption that patients differ in their response and tolerance to different medicines.	Yes. Health literacy
22	Availability, cost, and prescription patterns of antihypertensive medications in primary health care in China: a nationwide cross-sectional survey	doi: 10.1016/S0140-6736(17)32476-5	Su M, Zhang Q, Bai X, Wu C, Li Y, Mossialos E, Mensah GA, Masoudi FA, Lu J, Li X, Salas-Vega S, Zhang A, Lu Y, Nasir K, Krumholz HM, Jiang L	National Clinical Research Center of Cardiovascular Diseases, State Key Laboratory of Cardiovascular Disease, Fuwai Hospital, National Center for Cardiovascular Diseases, Chinese Academy of Medical Sciences and Peking Union Medical College, Beijing, China	Reference Review - Indexed article	n/a	The Lancet	390	10112	2559-2568	2017	China	East Asia and Pacific	Upper-middle-income economies	To assess the availabilty, cost and prescription patterns, between different antihypertensive medications at primary care sites.	Hypertension	n/a	Health system	Chinese; 3362 primary health-care sites (18·0% urban, 82·0% rural), from community health stations, township health centres, and village clinics. Data from a cross-sectional survey (the China Patient-Centered Evaluative Assessment of Cardiac Events Million Persons Project primary health care survey).	3362 primary health-care, 613638 individuals at rural site, 478393 individuals at 604	Cross sectional	n/a	n/a	n/a	Key obstacles have been highlighted in this study that affected on HTA treatment in China. There is deficiency in availability, costs and prescription of antihypertensive medication.	Yes. Township health centres were more likely, and sites in the western region were less likely, to stock any kind of antihypertensive medication, and village clinics and sites in the western region were also less likely to have all four classes	No	No	No	No	No	No	No	No	No	No	Yes. High-cost medications were more likely than low-cost medications to be prescribed in primary health-care sites.	No	No	No	No	No	No	No	No	No	No	No	No
23	Availability, price and affordability of cardiovascular medicines: A comparison across 36 countries using WHO/HAI data	doi: 10.1186/1471-2261-10-25	van Mourik, M.S., Cameron, A., Ewen, M. et al	Faculty of Medicine, University Medical Centre, Utrecht, The Netherlands	Reference Review - Indexed article	n/a	BMC Cardiovascular Disorders	10	25	1-9	2010	LI, LMI, UMI, HI (36 countries)	n/a	Other	The aim of this study is to perform a secondary analysis of the availability, price and affordability of chronic-care cardiovascular medicines in developing countries using the WHO/HAI data, and correcting for inflation and purchasing power. The medicines studied are atenolol, captopril, hydrochlorothiazide, losartan and nifedipine, all of which can be used to treat hypertension.	Hypertension	n/a	Patients Health system	Medicines (atenolol, captopril, hydrochlorothiazide, losartan and nifedipine) in outlets public and private	In each survey, data are collected on 30 (global) core medicines and up to 20 supplementary medicines of local or regional importance	Cross sectional	n/a	n/a	n/a	This analysis reveals that many problems remain with the availability, prices and affordability of cardiovascular medicines. To improve the situation, medicine policies should be adapted to promote the use of generic medicines, promote sustainable and reliable methods of procurement and financing and prevent excessive mark-ups in the supply chain. Also, continuing research into medicine pricing i…	Yes. The poor availability in the public sector limits patient access to medical treatment by forcing them to resort to the more highly priced private sector, which has better, although not optimal, availability. For all medicines, the private sector had better availability than the public sector, both for LPGs and originator brand products (OB).	No	No	No	No	No	No	No	No	No	Yes. In the public sector (n = 28, from 18 countries/regions), it cost on average 2.0 (LPG) and 8.3 (OB) day's wages to purchase one month of treatment with one of the cardiovascular medicines. On average affordability was better in the private sector (1.8 and 5.3 day's wages for the LPG and OB). When countries were matched, however, the private sector was usually less affordable than the public …	No	No	No	No	No	No	No	No	No	No	No	No	No
25	Barriers to diabetes management: Patient and provider factors	doi: 10.1016/j.diabres.2011.02.002.	Nam, S., Chesla, C., Stotts, N., Kroon, L., Janson, S.	Johns Hopkins University, School of Nursing, Department of Health Systems and Outcomes, Baltimore, United States.	Reference review - Indexed article	n/a	Diabetes Research and Clinical Practice	93	1	2021-09-01	2011	Not clearly identified	n/a	Other	To summarize existing knowledge regarding various barriers of diabetes management from the perspectives of both patients and clinicians	Diabetes	n/a	Patients Health providers	Adult population with diabetes and clinicians	80 articles Articles in English published between 1990 and 2009, addressing type 2 diabetes, patient’s barriers, clinician’s barriers, and self-management (Key words: type 2 diabetes; diabetes mellitus; barriers; diabetes self-manage ment; treatment guidelines; adherence; and diabetes care)	Systematic literature review	n/a	n/a	n/a	Identifying barriers to diabetes management is necessary to improve the quality of diabetes care, including the improvement of metabolic control, and diabetes self-management. Further research that considers these barriers is necessary for developing interventions for individuals with type 2 diabetes.	No	No	No	No	No	No	No	No	No	Yes	No	Yes	Yes	No	No	No	No	No	No	No	Yes. There are culture influences and beliefs in Traditional Mexican Americans that probably inhibits participation in insulin treatment	Yes. Patients have a fear of daily insulin injections and the consecuences of the insuline treatment that affect a patient’s ability to agree and participate in self management of type 2 diabetes.	No	Yes. Misperceptions regarding the potential seriousness of the disease lowers acces to medicines.
26	Barriers to initiating insulin therapy in patients with type 2 diabetes mellitus in public-sector primary health care centres in Cape Town	n/a	Haque M, Emerson SH, Dennison CR, Navsa M, Levitt NS	University of Cape Town	Reference Review - Indexed article	n/a	South African Medical Journal	95	10	798-801	2005	South Africa	Sub-Saharan Africa	Upper-middle-income economies	To examine barriers to initiating insulin therapy in poorly controlled type 2 diabetes patients on maximum OGLAs in CHCs in the Cape Town metropole.	Diabetes	n/a	Health providers	Medical officers working at community health centers	46 health providers	Qualitative study	n/a	n/a	n/a	Suggestions for overcoming barriers include further education of doctors on insulin initiation and the use of standardised guidelines. In addition, a patient-centred approach with better communication between doctors and patients, which may be achieved by reorganising aspects of the health system, may improve patient knowledge, address mistaken beliefs, improve compliance and help overcome barrie…	Yes. Inadequate insulin supply	No	Yes. Medical officers: lack of knowledge, training and skills.	No	No	No	No	No	No	No	No	No	No	No	No	No	No	Yes. Short consultation times and lack of continuity of care by the same doctor Excessive workload and rapid staff turnover were barriers identified by all participants	No	No	Yes. More faith in traditional healers and herbs than in conventional medicine. Language barrier.	Yes. Medical officers were reluctant to initiate treatment, fearing that it would induce hypoglycaemia in the patient. Patients were resistant and unwilling to begin insulin treatment because of fear of needles and pain from injections. Poor socio-economic conditions among patients exacerbated MOs’ fears of hypoglycaemia.	Yes. Medical officers beliefs: many MOs stated that the majority of their patients were non- compliant with pharmacotherapy and non-pharmacological modalities of diabetes treatment, and therefore would not be compliant with insulin.	Yes. Patients do not understand the long-term impact of poor blood sugar control.
27	Barriers to effective insulin treatment: the persistence of poor glycemic control in type 2 diabetes	doi: 10.1185/03007995.2011.621416	Ross SA, Tildesley HD, Ashkenas J	University of Calgary, Calgary, Alberta, Canada	Reference Review - Indexed article	n/a	CMRO journal	27	3	6	2011	Not clearly identified	n/a	Other	To identify barriers to timely and effective use of insulin in type 2 diabetes	Diabetes	n/a	Patients Health providers	n/a	n/a	Literature review	n/a	n/a	n/a	Although innovations in injectable therapy for T2D may help address the current pattern of poor glycemic control, improved communication between patients and caregivers is also a powerful approach and can be implemented with existing therapies.	No	No	Yes. Fear of hypoglycemia also underlies many physicians’ reluctance to prescribe insulin.	No	No	No	No	No	No	No	No	No	No	No	No	No	No	Yes. Caregivers’ failure to provide training or answer questions about insulin’s risks and benefits was also associated with low patient adherence Poor communication may also be at fault when patients on insulin fail to titrate or intensify their treatment adequately	No	No	No	Yes. Fear of hypoglycemia is a common basis for patients’ reluctance to initiate insulin treatment and also for physicians to delay insulin initiation in patients with poor glycemic control.	No	No
28	A pilot qualitative study to explore stakeholder opinions regarding prescribing quality indicators	doi: 10.1186/1472-6963-12-191	Martirosyan L., Markhorst J., Denig P., Haaijer-Ruskamp F., Braspenning J.	Department of Clinical Pharmacology, University Medical Centre Groningen, University of Groningen, Groningen, the Netherlands	Indexed article	n/a	BMC Health Services Research	12	191	1 - 12	2012	Netherlands	Europe and Central Asia	High-income economies	To facilitate the future selection of Prescribing Quality Indicators (PQI) for the treatment of type 2 diabetes, given the opinions of key stakeholders. To obtain the best ways of receiving information and the barriers of prescribing PQI.	Diabetes	n/a	Patients Health system Health providers	Organizations involved in healthcare quality measurement and improvement in the Netherlands	16 organization´s memebers	Qualitative study	n/a	n/a	n/a	Important to include PQI in quality improvement programs.Limited use of Prescribing Quality Indicators (PQI) in external quality improvement programs might be explained by the fact that the score of PQI are influenced by the side effects, contraindications and patient preferences for drug choice, and these are not taken into account at the moment.	No	No	Yes. Lack of information of different type of drugs. And that info relies only on the physician, none of the other stakeholders know precisely the type of medication needed. Lack of information on reasons why the HCPs do not comply with the drug treatment recommendations is a major barrier for effective use of PQI for all stakeholders. Their involvement in prescribing quality improvement was limi…	No	No	No	No	No	No	No	No	No	No	Yes. Prescription practices by health professionals. All stakeholders that did not prioritize PQI focusing on costs agreed that prescribing a cheaper medication is only relevant in a situation when several drugs with similar effectiveness are available.	No	No	Yes. The most frequently mentioned barrier for implementing PQI was the concern that reasons for not prescribing the recommended medication are ignored	No	No	No	No	No	No	No
31	Barriers to the initiation of, and persistence with, insulin therapy	doi: 10.1185/030079907X242638	Oliveria SA, Menditto LA, Ulcickas Yood M, Koo YH, Wells KE, McCarthy BD.	Weill Medical College of Cornell University, New York, NY, USA.	Reference Review - Indexed article	n/a	Current Medical Research and Opinion	23	12	3105 - 3112	2007	USA	North America	High-income economies	To determine patient-perceived barriers to the initiation of, and persistence with, insulin therapy.	Diabetes	n/a	Patients	Patients who were ≥ 18 years of age and had at least one HbA1c test result ≥ 9% during the period from June 1, 2003, through May 31, 2004	203 patients	Cross sectional	n/a	n/a	n/a	These findings suggest that issues related to insulin injection are the primary reason patients with Type 2 DM discontinue insulin therapy. Understanding these patterns is important to develop interventions to overcome barriers to treatment and improve the medical outcomes of patients with Type 2 DM.	No	No	Yes. Non initiated group: reported that they had never been advised by a healthcare provider to take insulin	No	No	No	No	No	No	No	Yes. Reasons for discontinuation of insulin therapy: Cannot afford copays	No	No	No	No	No	no	No	No	No	No	No	Yes. Dissatisfaction with the doctor treating ("Not satisfied with the doctor treating me for my diabetes") and perceived difficulties and displeasure in injecting insulin ("Injections would be inconvenient", “Don’t like injecting insulin”, "Injections too complicated", "Difficult to inject insulin at regular intervals before meals", "Annoying to inject myself out of the house", "Too busy to give…	Yes. Missconceptios about the disease and its control ("Believe I am cured", "Believe diabetes is normal/under control", "Not satisfied with progress in controlling my diabetes","Do not believe insulin will make a difference to my health") and insulin injection forgetting
32	Barriers to the Management of Cardiovascular Disease: A Focus on Availability and Affordability of Medications in 17 Countries	n/a	Khatib R.	Mc Master University, Ontario, Canada.	Reference review - Grey literature	PhD Thesis	Health Research Methodology	n/a	n/a	167	2014	USA, Canada, England, others (Australia, Republic of Korea, Israel, Netherlands, Kuwait, Switzerland, Ireland, Singapure, Europe, Croatia, India, South Africa, Brazil, Malasya, Nigeria, Trinidad & Tobago, China and Russian Federation)	Other	Other	This thesis aims to identify barriers that may influence use of these medications in high, middle and low income countries.	Hypertension	n/a	Health system	Adults between the ages of 35 to 70 years from 17 high, middle, and low income countries.	1978 original studies, final studies: 44 quantitative studies and 25 qualitative studies	Systematic literature review and meta-analysis	n/a	n/a	n/a	Barriers to medication use are context specific and interventions to improve use should be tailored to barriers depnding on the setting. In high income countries where the medication are usually available and affordable interventions should target knowledge and motivation barriers. In low and middle income countries, the focus should be on healthcare system interventions to improve the availabili…	Yes. In atypical settings, disruption of treatment due to severed supply channels following disasters were also reported.	Yes. In atypical settings, disruption of treatment due to inoperable pharmacies following disasters were also reported.	No	No	No	No	No	No	No	No	No	Yes. Affordability of care barriers included high costs of medications resulting in patients seeking care only for acute problems.	Yes. Affordability barriers included lack of insurance, insufficient financial reimbursement or incentives to apply the recommended hypertension care.	No	No	No	No	No	No	No	Yes. Demotivation of patients, who admit not trying hard enough to take the medication as prescribed	Yes. Fear of "dependance" on blood pressure lowering medications if they continue to take them	Yes. Patients prefer to try to change their lifestyle before starting a medication regimen, thus creating a barrier for providers seeking to follow clinical guidelines. Beliefs about consequences were related to concerns about medications, clinical guidelines, and other recommendations. Providers doubted the efficacy of certain medications or were reluctant to initiate aggressive blood pressure l…	Yes. Denial of the diagnosis as a reaction to stressful events and not necessarily a chronic disease, and beliefs that they did not need blood pressure lowering medication because they had no symptoms.
33	Baseline assessment of WHO's target for both availability and affordability of essential medicines to treat non-communicable diseases	doi: 10.1371/journal.pone.0171284 ; PMID: 28170413	Ewen M, Zweekhorst M, Regeer B, Laing R.	Health Action International, Amsterdam, Netherlands	Reference Review - Indexed article	n/a	Plos One	12	2	e0171284	2017	Low- and middle-income countries	n/a	Other	To establish a baseline for the WHO target of 80% availability of affordabl essential medicines, including generics, to treat NCDs, in the public and private sectors of countries by 2025	Diabetes, hypertension, dyslipidemia	Cardiovascular disease (CVD), chronic obstructive pulmonary diseases (COPD), and central nervous system conditions (CNS)	Health system	Medicines (lowest priced generics and originator brands) to treat cardiovascular diseases (CVD), diabetes, chronic obstructive pulmonary diseases (COPD) and central nervous system (CNS) conditions	30 countries (10 low-income countries, 12 lower-middle income countries, and 8 upper-middle-income countries), 2161 outlets.	Cross sectional	n/a	n/a	n/a	Low availability and/or poor affordability is resulting in few essential NCD medicines meeting the target in low- and middle-income countries. For lowest-priced generics in the private sector of low- and upper-middle income countries, the predominant cause was low availability but in lower-middle income countries the predominant cause was a combination of low availability and poor affordability. …	Yes. In the public sector, median availability of originator brands across all medicines was 0% in all three country income groups	No	No	No	Yes. Promoting competition through accelerated and lower-cost registration procedures for generics; -Eliminating stock-outs through adequate forecasting and efficient distribution; -Ensuring that products on the market are quality- assured, and the results of product quality testing are publicly available (prerequisites to the acceptance and use of lower-priced generics include).	No	No	No	No	No	Yes. Affordability WHO HAI definition (number of days’ wages needed by the lowest-paid unskilled government worker to purchase standard treatments) may overestimate medicine affordbility because in many countries a substantial proportion of the population earn less than this government worker. -Originator brand is close to 0% affordable in public sector (three groups of countries) -Affordability …	No	No	No	Yes. Efficient government procurement (national pooled procurement, buying lower-priced quality-assured generics, negotiating prices with suppliers); -Passing on low procurement prices where free medicines is not possible in the public sector; -Adequate and sustainable financing; -Eliminating taxes and tariffs on essential medicines; -Regulating mark-ups in the supply chain (including importers, …	No	No	No	No	No	No	No	No	No
38	Diabetic patients' medication underuse, illness outcomes, and beliefs about antihyperglycemic and antihypertensive treatments.	doi: 10.2337/dc08-1533	Aikens JE, Piette JD	Department of Family Medicine, University of Michigan, Ann Arbor, Michigan, USA.	Reference Review - Indexed article	n/a	Diabetes Care	32	1	19 - 24	2009	USA	North America	High-income economies	To determine how patients' beliefs about antihyperglycemic and antihypertensive medications relate to medication underuse and health status.	Diabetes and hypertension	n/a	Patients	Patients from general medicine clinics, affiliated diabetes education center, and the local network of federally qualified community health centers in Flint, Michigan, an economically distressed, midsized city.	1376 patients	Cross sectional	n/a	n/a	n/a	Concern about antihyperglycemic medications was associated with being younger, African American, dissatisfied with information received about medication, and of low health literacy. For antihypertensives, perceived necessity was associated with having numerous medical comorbidities and being dissatisfied with medication information; concern was associated with being younger, dissatisfied with inf…	No	No	No	No	No	No	No	No	No	No	No	Yes. Almost half (46.6%) of participants reported antihyperglycemic underuse, about one-third of whom (16.5% of all participants) reported cost-related underuse. Of participants prescribed antihypertensive medications, 31.1% reported underuse, with cost being a reason for underuse for about half (i.e., 15.3% of those prescribed antihypertensive medications).	No	No	No	No	No	No	No	Yes. Prescribing clinicians should address patients’ preferences for information about side effects and other potential consequences of pharmacotherapy, especially among patients with poor FHL. This strategy may build trust and enhance adherence and outcomes	Yes. Perceived harmfulness tended to be stronger among participants who were younger, African American, of low income, affected by a greater number of comorbid conditions (antihyperglycemic beliefs only)	No	Yes. Dissatisfied with medication information or of low FHL.	No
40	Direct costs and Availability of Diabetes Medicines in Low-income and Middle-income Countries	n/a	Birgit Volman	Health Action International, in Amsterdam, and World Health Organization, in Geneva.	Reference review - Grey literature	Technical report	WHO	n/a	n/a	99	2008	Low- and middle-income countries	n/a	Other	Characterisation of the costs and availability of diabetes medicines, syringes and monitoring tools for patients by country, WHO region and economic status in developing and middle income countries	Diabetes	n/a	Patient Health providers Health system	n/a	n/a	n/a	n/a	n/a	n/a	Costs and availability of diabetes treatment varied enormously between countries and sectors. To reduce the price for patients and increase the availability of diabetes treatment, policy changes are needed and purchasing and distribution systems have to be improved. To lower the patient price and increase the availability of diabetes medicines, different groups have to work together.	Yes. Low availability in regional/rural areas. Availability was low even when prices were low.	No	No	Yes. Communication between the different parties in the supply chain contributed to this low availability. Syringes and needles were generally not available in rural areas. The public sector did not have enough funds to purchase all the insulin required by the public sector.	Yes. Availability monitoring mechanism	Yes. Travelled for more than 2 hours.	Yes. Transportation problems faced by people with diabetes in collecting insulin.	No	No	Yes. Travel costs for patient were also a barrier to access (average travel cost per visit was $2.03 USD).	Yes. Costs for patients result in families living in increasing poverty.	Yes. High costs of medicines.	No	Yes. Syringes and needles were expensive. The average price of 100 syringes and needles in the public sector was $12.10. The average price of the same number of syringes and needles in the private sector was $21.50.	Yes. The government can lower the cost of medicines by developing an essential medicine list, standard treatment guidelines, removing or lowering tariffs and taxes, regulating mark-ups and promoting quality assured low-cost generics to the public. Yes. Prices and affordability monitoring mechanism Governments may choose to provide products procured at low prices through the private or NGO sector.…	No	No	No	No	No	No	No	No	Yes. Lack of patient diabetes education.
41	Disparities in availability of essential medicines to treat non-communicable diseases in Uganda: A Poisson analysis using the Service Availability and Readiness Assessment	doi: 10.1371/journal.pone.0192332	Armstrong-Hough M, Kishore SP, Byakika S, Mutungi G, Nunez-Smith M, Schwartz JI	Epidemiology of Microbial Diseases Department, Yale School of Public Health, New Haven, Connecticut, United States of America.	Reference Review - Indexed article	n/a	Plos One	13	2	e0192332	2018	Uganda	Sub-Saharan Africa	Low-income economies	To assess the availability of a short list of of essential medicines for treating non- communicable diseases and to identify facility characteristics associated with availability of those medicines. Disparities in availability of essential medicines to treat non-communicable diseases in Uganda.	Diabetes, hypertension, dyslipidemia	n/a	Health system Health providers	Ugandan health facilities	196 health facilities	Cross sectional	n/a	n/a	n/a	For-profit facilities' EM-NCD counts were 98% higher than public facilities (p < .001). General hospitals and referral health centers had 98% (p = .004) and 105% (p = .002) higher counts compared to primary health centers. Facilities in the North and East had significantly lower counts than those in the capital region (p = 0.015; p = 0.003). Offering HIV care was associated with 35% lower EM-NCD …	Yes. We found significant associations between EM-NCD availability and geographic region, managing authority, health facility type. Lower-level health facilities, where the population is expected to receive primary health care, should be expected to stock EM for NCDs such as hypertension. Adjusting for the other variables such as facility type and amenities, PFP facilities had EM-NCD counts nearl…	No	No	Yes. Facility type in their freedom to choose determines availability of esential medicines. Facility type also had a sizable effect on EM-NCD availability in our model, though the facilities offering the most sophisticated services—general hospitals—do not necessarily have the greatest availability.In this hybrid system, public sector HC-III, HC-IV, and hospitals are given discretion regarding w…	No	No	No	No	No	No	No	No	Yes. Medicines that are subsidized and dispensed free of charge in public facilities (when not available) are only available at cost in private facilities. PFP facilities are often out of financial reach for most Ugandans.	No	No	No	No	No	No	No	No	No	No	No
42	Does access to medicines differ by gender? Evidence from 15 low and middle income countries	doi: http://dx.doi.org/10.1016/j.healthpol.2013.01.016	Stephens P, Ross-Degnan D, Wagner AK	IMS HEALTH, London, United Kingdom	Reference Review - Indexed article	n/a	Health Policy	110	1	60 - 66	2013	Low- and middle-income countries: Pakistan, Colombia, Indonesia, Peru, Philippines, Thailand, Tunisia, Argentina, Brazil, Lebanon, Mexico, Poland, South Africa, Turkey, and Venezuela	Other	Other	To examine gender differences in access to prescribed medicines in 15 lower and middle income countries.	Diabetes	Acute Respiratory Infections, Depression	Health System	Consultations with at least one prescription for women in three age groups (<15, 15–59, 60+ years) with acute respiratory infections (ARI), depression and diabetes in Pakistan, Colombia, Indonesia, Peru, Philippines, Thailand, Tunisia, Argentina, Brazil, Lebanon, Mexico, Poland, South Africa, Turkey, and Venezuela	487841 individuals	Cross sectional	n/a	n/a	n/a	No country favours men or women exclusively, however there is a higher proportion of consultations for men than women; and some countries differ on prescrption of newer medication for men rather than women.	No	no	no	No	no	No	No	No	No	No	No	No	No	No	No	No	No	No	No	No	Yes. In Brazil, newer oral hypoglycemics were mainly prescribed for men rather than women. Women with DM, from 15-59 y tend to have more consultation availabilty than 60+y.	No	No	No
43	Economic Constraints to Access to Essential Medicines in India	n/a	Amit Sengupta, Reji K. Joseph, Shilpa Modi, Nirmalya Syam	Centre for Technology and Development, Society for Economic and Social Studies, Saket, New Delhi	Reference review - Grey literature	Country report	Society for Economic and Social Studies and Centre for Trade and Development	n/a	n/a	90	2008	India	South Asia	Lower-Midde-income economies	To describe, first, the evolution of price control mechanisms in the country and the impact on drug prices. This is followed by an analysis of changes in drug prices in the country in the past 10 years. It presents a methodology for computation of a drug price index and also presents findings based on use of such an index. The report also analyses mechanisms for drug price control that are in pla…	Diabetes, hypertension, dyslipidemia	n/a	Patient Health providers Health system	n/a	n/a	n/a	n/a	n/a	n/a	Drug policies over the years have viewed the drug industry like any other manufacturing sector. A fresh perspective is extremely necessary, and price controls on drugs should be exercised keeping in mind public health concerns. This would mean that price controls should, at their core, have the objective of easing access to the most essential and life saving medicines, keeping in view the disease…	No	No	No	No	Yes. Various factors determine access to medicines – including, rational selection and use, sustainable financing, a responsive health system and a reliable supply system	No	No	No	No	No	Yes. Studies also indicate that poorer populations spend a larger proportion of health care expenditure in buying medicines. Given, that a very large portion of this cost is borne by patients themselves, there is clear evidence that the cost of medicines is a major barrier to access to health care. A World Bank Study suggests that out-of-pocket medical costs alone may push 2.2% of the population …	Yes. A principal barrier to access continues to be the cost of medicines. According to WHO figures (2004), 65% of the population (approximately 640 million) lack access to essential medicines, and the barrier is largely economic. The continuous liberalisation and decontrol of drug prices have contributed to this in large measure These costs constitute a substantial portion of the final cost of a …	No	Yes. Price Controls on a small fraction of the market: As pointed out earlier, a system of price control where only a small percentage of drugs are kept under price control is fraught with a fatal flaw. Experience in India has repeatedly shown that companies shift production away from price controlled drugs. This would not have been a problem if market mechanisms were to actually work in stabilis…	No	No	No	No	Yes. Unsafe and wrongly prescribed or dispensed	No	No	No	No	No
44	Equitable access to essential medicines: a framework for collective action	n/a	World Health Organization	World Health Organization, Switzerland	Reference review - Grey literature	Policy report	WHO	n/a	8	1 - 6	2004	High Low- and middle-income countries	n/a	Other	To study how progress in terms of acces to essential medicines has benefited health care services	Noncommunicable diseases	Tuberculosis, HIV/AIDS, bacterial infections and malaria	Patient Health providers Health system	n/a	n/a	n/a	n/a	n/a	n/a	All countries have to work towards the fulfilment of equitable access to health services and commodities, including essential medicines necessary for the prevention and treatment of prevalent diseases. Appropriate policies and action plans need to be put in place to achieve this aim	no	no	no	Yes. A major access challenges for escencial medicines is the health reforms in many low- and middle-income countries tha have led to insufficient public funding for health. Global trade agreements can threaten access to newer essential medicines in low- and middle-income countries	no	No	No	No	No	No	Yes	No	Yes. A major access challenges in low- and middle-income countries public medicine expenditure does not cover the basic medicine needs of the majority of the population. In these countries 50% to 90% of medicines are paid for by patients themselves	No	Yes. The article promotes the instauration of key action to improve the financial acces to essential medicines, like national treatment guidelines, affordable prices, sustanaible finances, etc.	No	No	No	No	No	No	No	No	No
45	Evaluation Drug Prices, Availability, Affordability, and Price Components: Implications for Access to Drugs in Malaysia	doi: 10. 1371/journal.pmed.0040082	Babar ZUD, Ibrahim MIM, Singh H, Bukahri NI, Creese A	University Sains Malaysia	Reference Review - Indexed article	n/a	Plos Medicine	4	3	466-475	2007	Malaysia	East Asia and Pacific	Upper-middle-income economies	To investigate issues with drug prices, availability, affordability and price components that may afect access to drugs in Malaysia.	Diabetes, hypertension, dyslipidemia	Peptic ulcer disease, viral and bacterial infections, mental health problems	Patient Health providers	48 medicines (28 belong to the core list medicines suggested by WHO–HAI for international comparison, and 20 were added as supplementary drugs) from facilities in four geographical regions of West Malaysia	48 medicines from 20 public sector facilities, 32 private sector retail pharmacies and 20 dispensing doctors	Cross sectional	n/a	n/a	n/a	The free market by definition does not control medicine prices, necessitating price monitoring and control mechanisms. Markups for generic products are greater than for IBs. Reducing the base price without controlling markups may increase profits for retailers and dispensing doctors without reducing the price paid by end users. To increase access and affordability, promotion of generic medicines …	Yes. Low availability of medicines were found in all sectors, particularly in the public sector. Poor availability of generics in the public sector. (2) Low availability at public hospitals so patients are forced to buy from private pharmacies or dispensing doctor clinics.	No	No	No	No	No	No	No	No	No	No	Yes. Malaysin medicine prices were very high in terms of international pricing. Add-on costs for both IBs and generic equivalents were higher in the DDS than the other two sectors.	No	Yes. Dispensing doctors are taking advantage of lower priced generics and are marking them up to make a larger profit.	Yes. Pricing regulations: price control, pharmacoeconomic analyses and reference pricing.	No	No	No	No	No	No	No	No	No
46	Evidence on access to medicines for chronic diseases from household surveys in five low- and middle-income countries	doi: 10.1093/heapol/czu107	Vialle-Valentin CE, Serumaga B, Wagner AK and Ross-Degnan D	Department of Population Medicine, Harvard Medical School and Harvard Pilgrim Health Care Institute, USA.	Reference Review - Indexed article	n/a	Oxford university	30	8	1044-1052	2014	Low- and middle-income countries: Ghana, Jordan, Kenya, Philippines and Uganda	Other	Other	To quantify access to essential medicines for people with chronic conditions in five low- and middle-income countries and to evaluate how household socioeconomic status and perceptions about medicines availability and affordability influence access.	Diabetes and hypertension	n/a	Patients	People with chronic conditions in five low- and middle-income countries (Ghana, Jordan, Kenya; philippines and Uganda)	1867 patients from national surveys (Ghana, Jordan, Kenya, Philippines and Uganda)	Cross sectional	n/a	n/a	n/a	Our study documents poor access to essential medicines for chronic conditions in five resource-constrained settings. It highlights the importance of financial risk protection and consumer education about generic medicines in global efforts towards improving treatment of chronic diseases.	No	No	No	No	No	No	No	No	No	No	Yes. A history of borrowing money to buy medicines decreased the likelihood of accessing medicines for chronic diseases	No	Yes. People that didn´t had medicines insurance coverage had less access to medicines	No	Yes. Having insurance that covered some or all medicines costs increased access in each survey.	No	No	No	No	No	No	No	No	No
53	Access and adherence to medications for the primary and secondary prevention of atherosclerotic cardiovascular disease in Singapore: a qualitative study	doi: http://dx.doi.org/10.2147/PPA.S176256	Koh JJK, Cheng RX, Yap YC, Haldane V, Tan YG, Teo KWQ, Srivastava A, Ong PS, Perel P, Legido-Quigley H	Saw Swee Hock School of Public Health, National University of Singapore, Singapore	Indexed article	n/a	Patient Preference and Adherence	2022-11-01	12	2481-2498	2018	Singapore	East Asia and Pacific	High-income economies	To explore factors influencing medication adherence (through access) in the primary and secondary prevention of Atherosclerotic cardiovascular disease (ASCVD), including hypertension, in Singapore.	Hypertension	Primarily Atherosclerotic cardiovascular disease (ASCVD)	Patients	Chinese, Indian and Malay ethnic groups, reported a hypertension diagnosis, followed by hyper- lipidemia, myocardial infarction/acute coronary syn- drome and stroke/transient ischemic attack	20 patients; Chinese ethnicity (n=15), Indian (n=4) and Malay (n=1) ethnic groups.	Qualitative study	n/a	n/a	n/a	To better contextualize the factors influencing adherence it is necessary to consider larger health system factors relevant to Singapore, primarily the ubiquity of affordable and accessible health care (e.g. Financial coverage). From the perspective of access, and considering the tenets of accessibility, many patients described the accept- ability of a medication regimen to be highly contingent o…	No	No	No	No	No	Yes. To far to walk	Yes. Inclement weather	Yes. Journey to health care facilities could be dificult due age and other physical diffculties	No	No	Yes. Financial burden to family members	No	Yes. Not having health care and social financing	No	Yes. Availability of different schemes and subsidies initiated by the government (in Singapore they have Medisave, based on medical savings accounts, as well as other schemes)	No	No	No	No	Yes. Engagement between health care professionals and patients, and the ability of health care professionals to deliver care acceptable to the patient	No	No	Yes. Perceptions of the services provided by different sectors of the health system (private or public health care) and beliefs about diagnosis (problems with the test; or with the readings)	Yes. Perception of seriousness of condition: some patients’ perceived high cholesterol to be less serious compared to other conditions, thus chose not to take cholesterol medication.
54	Access to Antihypertensive Drugs in China	doi: https://doi.org/10.1161/CIRCULATIONAHA.118.033360	Bai Ge, Bennet Catherine Bennet, Wang Jiguang, Anderson Gerard F	The Johns Hopkins Carey Business School, Washington, DC	Indexed article	n/a	Circulation	138	17	1777 - 1779	2018	China	East Asia and Pacific	Upper-middle-income economies	No information	Hypertension	n/a	Patient Health system Health providers	n/a	n/a	Report, review or discussion article	n/a	n/a	n/a	The prospect of enhancing patient access to AHDs through lowering drug prices offers an opportunity for policy makers in China to dramatically improve the health of the population. Balancing patient access to AHDs and the financial viability of hospitals, physicians, and drug manufacturers should be a priority in China’s ongoing healthcare reform	No	No	No	Yes. The lengthy and costly registration process for drug production in China. Multiple barriers to manufacturers to obtain permission from the regulatory authority	No	No	No	No	No	No	Yes. High price of frequently prescribed AHDs in China most likely impacts access to AHDs, because patients’ out of-pocket costs are based on the drug price.	Yes. High price of frequently prescribed AHDs in China most likely impacts access to AHD Remunerations pay from manufacturers to physicians to encourage prescription, which can reach 40% of a drug’s price	Yes. The implications are especially important for the rural population, whose financial resources are often limited and whose insurance coverage usually does not include outpatient prescription drugs	Yes. Time and financial resources related to placing a drug on various Essential Medicine Lists.	Yes. To adopted a 2-invoice policy that allows only 2 transactions between the manufacturer and the hospital: first, the manufacturer and the distributor; second, the distributor and the hospital. To prohibits dealer companies from handling sales for manufacturers so as to eliminate the middleman markup. To reduce financial incentives for hospitals to sell medications. To expand health insurance …	No	No	No	No	No	No	No	No	No
54	Insulin availability among International Diabetes Federation member associations. Report of the Task Force on Insulin Distribution.	doi: 10.2337/diacare.17.3.220	Deeb LC, Tan MH, Alberti KG.	Pediatric Endocrinology, Children's Clinic, 2416 East Plaza Drive, Tallahassee, FL 32308.	Reference Review - Indexed article	n/a	Diabetes Care	17	3	220-223	1994	IDF Member countries (responses from: West Pacific, Southeast Asia, South/Central America, North America, Eastern Meditrranean/Middle East, Africa, Europe)	Other	Other	To assess the availability of insulin and diabetes supplies among International Diabetes Federation (IDF) member association	Diabetes	n/a	Patient Health providers Health system	International Diabetes Federation (IDF) member associations	60 member associations	Cross sectional	n/a	n/a	n/a	Insulin is in reasonable supply in IDF member countries. Cost and customs charges are an impediment to universal access. IDF now can recommend programs based on this data.	Yes. Insulin is not always available in all countries	no	no	no	no	No	No	No	No	No	No	Yes. The insulin cost and customs charges are an impediment to universal access.	No	No	Yes. It seems inappropriate that import duties should be charged on a lifesaving drug, one that the WHO has declared essential" ("the imposition of customs duties increases the cost of insulin to the consumer)	No	No	No	No	No	No	No	No	No
55	Access to Antihypertensive Medicines at the Household Level A Study From 8 Counties of Kenya	doi: 10.1016/j.gheart.2018.08.001	Syed, N., Rockers, P., Vian, T., Onyango, M., Laing, R., Wirtz, V.,	Department of Global Health, Boston University School of Public Health, Boston, MA, USA.	Indexed article	n/a	Global Heart	13	4	247 - 253	2018	Kenya	Sub-Saharan Africa	Lower-Midde-income economies	To describe the access to antihypertensive medicines at the household level in 8 counties of Kenya, including factors associated with the location of purchase	Hypertension	n/a	Patients	Patients > 18 years with Hypertension	445 patients	Cross sectional	n/a	n/a	n/a	Affordability remains an important barrier to hypertension treatment access in Kenya. Other patients explained that there were frequent stock-outs in the public sector facilities even at hospital level	Yes. Out of Stock	No	No	No	No	No	No	No	No	No	Yes. Affordability was an important barrier impeding access to needed care, including medicines: You will have to look for money first, when you go. You can’t go without [money].	No	No	No	Yes. Medicines are frequently dispensed free of charge in the public sector	Yes. Waiting time	No	No	No	No	No	No	No	No
57	Access to Care, Treatment Ambivalence, Medication Nonadherence, and Long-Term Mortality Among Severely Hypertensive African Americans: A Prospective Cohort Study	doi: 10.1111/jch.12562	Young JH, Ng D, Ibe C, Weeks K, Brotman DJ, Dy SM, Brancati FL, Levine DM, Klag MJ	Department of Medicine, Johns Hopkins Medical Institutions, Baltimore	Indexed article	n/a	The Journal of Clinical Hypertension	17	8	614–621	2015	USA	North America	High-income economies	To study the relationship of nonadherence with mortality among low-income African Americans who were initially identified during hospitalization with poorly controlled high BP, and the relationship of access to care and treatment ambivalence with types of medication nonadherence.	Hypertension	n/a	Patients	African Americans with severe, poorly controlled hypertension enrolled in the Inner City Hypertension and Body Organ Damage (ICHABOD) study. Living in low-resource, urban communities. Older than 18 years.	187 patients	Cohort study	n/a	n/a	n/a	Greater access to care is a necessary but insufficient remedy to the disparities experienced by urban African Americans with hypertension. To achieve its full promise, health reform must also address treatment ambivalence.	No	No	Yes. Can’t find doctor to prescribe	No	No	No	No	Yes. Having trouble getting to the to pharmacy.	No	No	Yes. Can’t afford medications	No	Yes. None medical insurance	No	Yes. Maximize medication coverage and minimize copays.	No	No	No	No	No	No	No	No	No
59	Access to Medications for Cardiovascular Diseases in Low- and Middle-Income Countries	doi: 10.1161/CIRCULATIONAHA.115.008722	Wirtz VJ, Kaplan WA, Kwan GF, Laing RO.	Department of Global Health, School of Public Health and Section of Cardiovascular Medicine, Department of Medicine, Boston University School of Medicine, Boston University.	Indexed article	n/a	Circulation	133	21	2076-85	2016	Low- and middle-income countries	n/a	Other	To describe access to medication for CVD from a health system perspective and strategies that have been used to promote access, including providing medicines at lower cost, improving medication supply, ensuring medicine quality, promoting appropriate use, and managing intellectual property issues.	Diabetes, hypertension, dyslipidemia	n/a	Health system	n/a	n/a	Report, review or discussion article	n/a	n/a	n/a	Low availability of CVD medicines has been reported in public and private healthcare facilities. When patients lack insurance and pay out of pocket to purchase medicines, medicines can be unaffordable. Accessibility and acceptability are low for medicines used in secondary prevention; increasing use is positively related to country income. Fixed-dose combinations have shown a positive effect on a…	Yes. Low availability of essential medicines for CVD in public and private facilitie. The authors found cardiovascular medicines were only available in in 26% of public and 57% of private facilities. In general, availability of generic medicines for acute conditions was higher than for chronic conditions in both public and private sectors. For the public sector, availability was 54% for a basket …	No	Yes. Providers frequently disagreed with clinical recommendations	Yes. Markups along the medication distribution chain.	Yes. The biannually updated WHO’s Model List of Essential Medicines, serves as a guide for countries to draft their own prioritized medication list to address the local health needs. Medicines are selected via an evidence-based process, with due regard to public health relevance, evidence on efficacy and safety and comparative cost–effectiveness, however, the latter has shown to be difficult to a…	Yes. Poor accessibility is related to suboptimal management of hypertension and secondary prevention of CAD. More than 30 minutes. Ethiopia One underlying reason may be long travel time to the health facility: in Uganda 35% of household had to travel longer than 15 minutes to reach a health facility. In contrast, in Jordan only 5% of households had no health facility within 15 minutes travel time.	No	No	Yes. In Ethiopia, living within 30 minutes of a public-sector hospital was associated with improve adherence to antihypertensive therapy. Ugandan household members living in the capital had increased access to NCD medicines.	No	Yes. Unaffordable prices. There is substantial evidence that an increase in co-payments for medicines results in a decrease in use of the medicine, however, the only evidence available comes from highincome countries. Most high-income countries have instituted some form of social protection where individuals are insured against large healthcare-related expenditures including the cost of medicines.	Yes. While the prices of government procured generic medicines varied from 1.5- to 3-times international reference prices, the same generic products sold to patients cost about 15-times international reference prices in the public sector and about 30-times international reference prices in the private sector. Treatment for CVD in general was not affordable in the majority of countries, particular…	Yes. Lack of financing for medications	Yes. Factors impacting affordability are patent status of the medicine, market authorization requirements, and pricing and reimbursement policies, among others. Medicines that are protected by patents are on average more expensive and less affordable than off-patent medicines since patented medicines generally lack market competition.	Yes. The biannually updated WHO’s Model List of Essential Medicines, serves as a guide for countries to draft their own prioritized medication list to address the local health needs. Medicines are selected via an evidence-based process, with due regard to public health relevance, evidence on efficacy and safety and comparative cost–effectiveness, however, the latter has shown to be difficult to a…	Yes. Long waiting times	No	No	No	No	Yes. Patients in the lowest socioeconomic classes are less likely to receive evidence-based treatment including aspirin, beta-blockers, statins, and thrombolytics – even when treated in the same hospital as people of higher socioeconomic classes.	No	No	No
60	Access to care for non-communicable diseases in Mosul, Iraq between 2014 and 2017: a rapid qualitative study	doi: https://doi.org/10.1186/s13031-018-0183-8	Baxter L, Shams Eldin M, Mohammad A, Saim M, Checci F.	Faculty of Epidemiology and Population Health, London School of Hygiene and Tropical Medicine, London, UK ; Epicentre, Paris, France	Indexed article	n/a	Conflict and Health	12	48	1 - 5	2018	Iraq	Middle East and North Africa	Upper-middle-income economies	To understand the effect of the conflict on access to health for NCD patients.	Diabetes and hypertension	Chronic kidney Disease	Patients	15 participants, over 18	15 patients	Qualitative study	n/a	n/a	n/a	During occupation period health was postponed by Mosul population, especially NCD patients. Access to, availability, affordability and acceptability of healthcare services for NCDs in Mosul were adversely affected by conflict. Drug shortages and rising costs on medications are one of the reasons, besides of the lack of security in the country during the period of the study.	Yes. Shortages during occupation period. Limited medicines in public sector, making patients go to private pharmacies. DM: Shortages mainly in insulin	Yes. Pharmacies began to close during occupation period.	Yes. Absence of clinical staff, mainly in government facilities.	no	no	no	Yes. Lack and issues on transportation Yes. Insecurity to get to the health service, due to closed roads or areas controlled by IS.	No	No	No	Yes. Drugs that were free of cost, began to have a fee. Patients had to sell their house goods so to purchase the medicines	No	No	No	No	No	No	No	No	No	No	No	No	Yes. NCD treatment become less important during the war, because patients just wanted to "stay alive"
60	Measuring medicine prices, availability, affordability and price components	n/a	World Health Organization	World Health Organization, Geneva, Switzerland	Reference review - Grey literature	Technical report	WHO	2nd edition	n/a	310	2008	Worldwide / WHO countries	Worldwide	Other	The aim of Measuring medicine prices, availability, affordability and price components is to provide guidance on the collection of sound evidence on which to base policies related to medicine pricing. Producing this manual is the latest activity in the implementation of the 2001 World Assembly resolution. The work that has been done has resulted from the joint efforts of the World Health Organiza…	Diabetes, hypertension, dyslipidemia	Asthma, respiratory tract infections, pain/inflamation, anxiety, depresion, arthritis, and ulcer	Health system	n/a	n/a	n/a	n/a	n/a	n/a	Undertaking research to inform policy interventions related to medicine pricing, availability and affordability 15.2 Evaluate policy interventions and expand the evidence base on affective policies for lowering medicine prices, increasing availability and improving affordability 15.3 To implement and evaluate edvocacy strategies aimed at stimulating national, regional and global action to increas…	No	No	No	No	No	No	No	No	No	No	Yes. Medicines account for 25-70% of overall healthcare, because of limits access to medicines in resource-poor settings.	Yes. Depending on were you live, the same medicine have different value. In developing countries are more expensive than in the ones that are more industrialized (country of residence).	Yes. Lack of social insurance and inadequate publicly subsidized services.	No	Yes. Having government institutions prioritize the drugs budget, with particular emphasis on essential medicines and keeping this list current; The government should purchase low-priced quality generics	No	No	No	No	No	No	No	No	No
61	Access to care for patients with insulin-requiring diabetes in developing countries - Case studies of Mozambique and Zambia	doi: 10.2337/diacare.28.9.2136.	Beran D, Yudkin JS, de Courten M.	International Insulin Foundation	Indexed article	n/a	Diabetes Care	28	9	2136-2140	2005	Mozambiue ; Zambia	Sub-Saharan Africa	Other	To assess the barriers to care for patients with insulin-requiring diabetes in Mozambique and Zambia.	Diabetes	n/a	Patient Health providers Health system	Government organizations, health facilities, care givers, and patients were asked about care for people with insulin-requiring diabetes	100 and 200 interviews/discussions per country	Cross sectional	n/a	n/a	n/a	Insulin is necessary but not sufficient to improve prognosis for diabetic patients. A Rapid Assessment Protocol methodology can be used to define problems in health care delivery for diabetes. Proper care for insulin-requiring diabetes necessitates health systems able to provide trained personnel, medicines in sufficient quantity, and diagnostic and moni- toring facilities.	No	No	No	Yes. Insulin Syringes are often in short supply in the public sector.	No	No	No	No	No	No	No	Yes. Private sector has high prices	No	No	No	No	No	No	No	No	No	No	No	No
61	Measuring psychological insulin resistance: barriers to insulin use	doi: 10.1177/0145721708317869 ; PMID: 18535324	Larkin ME, Capasso VA, Chen CL, Mahoney EK, Hazard B, Cagliero E, Nathan DM.	Massachusetts General Hospital, Boston	Reference Review - Indexed article	n/a	The Diabetes Educator	34	3	511-517	2008	USA	North America	High-income economies	To explore the attitudes that contribute to psychological insulin resistance (PIR) in insulin-naive patients with type 2 diabetes and to identify predictors of PIR (variables and comorbid consitions related to diabetes).	Diabetes	n/a	Patients	Adult (older than 25 years), insulin-naive patients (never used insulin or other self-injected medications) with type 2 diabetes at an outpatient diabetes center in a university- affiliated teaching hospital, who Spoke and read English	100 patients	Prospective study with survey	n/a	n/a	n/a	33% of patients with type 2 diabetes were unwilling to take insulin. The most commonly expressed negative attitudes were concern regarding hypoglycemia, permanent need for insulin therapy, less flexibility, and feelings of failure. Less than 40% expressed fear of self-injection or thought that injections were painful (unwilling subjects were more likely to fear injections and thought injections w…	No	No	No	No	No	No	No	No	No	No	No	No	No	No	No	No	No	No	No	No	Yes. Sense of personal failure and concern that insulin theapy will restrict daily living and self-efficacy Poorer general health and higher depression scores are correlated with psychological insulin resistance	Yes. Fear to self injection and to pain Fear of hypoglycemia	Yes. Concerns about the permanence of the insulin therapy, effort and time required for the terapy	Yes. The fact that taking insulin would cause their friends and family to be more concerned
62	Access to diabetes care and medicines in the Philippines	doi: 10.1177/1010539510373005	Higuchi, M.	Department of International Health, Nagoya University School of Medicine, Showa-ku, Nagoya, Japan	Indexed article	n/a	Asia-Pacific Journal of Public Health	22	3	97 - 102	2010	Philippines	East Asia and Pacific	Lower-Midde-income economies	To describe the situations of diabetes patients and identifies possible barriers to diabetes care and medicines in the Philippines.	Diabetes	n/a	Patient Health system Health providers	Sources of different levels of health care settings in Phillipines; from the relevant ministries in the national capital to patients in the community. Patienst were insulin and insulin-dependent patients, and oral diabetes medicines and patients with non-insulin-dependent diabetes	359 respondents	Mixed method	n/a	n/a	n/a	This study in the Philippines revealed diabetes patients’ intermittent care and their choosing and skipping certain items of medical advice, highlithing the financial barrier	Yes. General Practitioners at the Primary Health Care level mentioned limitations of equipment and medicines. In the surveyed public hospitals, the availability of diabetes medicines was low, except for metformin. It was revealed that not only patients but also health professionals and health administrators believed that patients had no other choice but to use private pharmacies because the varie…	Yes. Primary Health Care facilities do not have a pharmacy	no	no	no	no	no	no	no	Yes. Transportation fees to pay at the office cost more than the quarterly contribution for the Individually Paying Program (approximately US$ 6.5) patient’s and family members’ transportation cost	Yes. Patients and Health professionals highlighted financial constraints as the major barrier to continuous care. The median out-of-pocket expenditure for their last hospitalization was US$ 187, including hospital fees, medicines and medical materials bought outside the hospital	Yes. Findings indicated a high medicine price. The median monhly costs of oral and injectable medicines computed from unit prices and dosing schedules was US$ 16.30.	Yes. The maintenance care of diabetes is not included in the PhilHealth benefit.	No	No	No	No	No	No	No	No	No	No	No
64	Medicines availability for non-communicable diseases: the case for standardized monitoring.	doi: 10.1186/s12992-015-0105-0	Robertson J, Macé C, Forte G, de Joncheere K, Beran D.	World Health Organization, Geneva, Switzerland; University of Newcastle, Calvary Mater Hospital, Newcastle, Australia	Reference Review - Indexed article	n/a	Globalization and Health	18	11	n/a	2015	Tanzania	Sub-Saharan Africa	Lower-Midde-income economies	The results of three studies measuring the availability of medicines for hypertension and diabetes conducted in Tanzania in 2012–2013 were compared to assess the consistency of the results across the studies.	Diabetes	n/a	Health system	Health facilities from Tanzania	24, 107 and 1297 health facilities	Cross sectional	n/a	n/a	n/a	All three studies showed suboptimal availability of NCD medicines, however the estimates of availability differed. Regular monitoring using reproducible methods and measuring key medicines must replace ad-hoc studies, small selected samples and differences in definitions. Low and middle-income countries need to implement	Yes. In addition, there were consistent patterns of lower availability in government facilities than mission/faith-based and private facilities with lower availability in dispensaries and health centres than in hospitals and lower availability in rural than urban health facilities.These differences will impact on the ability to provide equitable access to diabetes and hypertension treatments for …	No	No	No	Yes. Medicines like metformin, glibenclamide and ACE inhibitors are long out of patent, and there are multi-source products.	No	No	No	No	No	Yes. When medicines are not available in the public sector people go elsewhere for their health care, often forced into the private sector where medicines are more available but also more expensive, indeed unaffordable for some	No	No	Yes. The additional costs of syringes and other diabetes commodities adding to the treatment burden	No	No	No	No	No	No	No	No	No	No
68	Acculturation and Glycemic Control of Asian Indian Adults with Type 2 Diabetes	doi: 10.1007/s10900-012-9584-6	Venkatesh S, Weatherspoon LJ, Kaplowitz SA, Song WO.	Department of Food Science and Human Nutrition, Michigan State University	Indexed article	n/a	J Community Health	38	1	78-85	2013	USA	North America	High-income economies	This study examined the association between the degree of acculturation and glycemic control as measured by Hemoglobin A1c in AI adults with type 2 diabetes.	Diabetes	n/a	Patients	Asian Indian adults (age C 18 years) with physician diagnosed diabetes, and who were able to read and converse in English	30 patients	Mixed method	n/a	n/a	n/a	Cultural orientation might be important for patient tailored interventions targeting AI with type 2 diabetes. Therefore, interventions targeted at Asian Indians with diabetes should include culture speciﬁc adaptations to nutrition education and support.	No	No	No	No	No	No	No	No	No	No	No	Yes. In India, the medicines are very expensive	Yes. In India, there is not much of insurance system	No	Yes. Access to medical insurance	No	No	No	No	No	No	No	Yes. Uncertainty about the correctness of the medications.	No
68	Overcoming Psychological Barriers to Insulin Use	doi: 10.17925/USE.2008.04.2.46	Larkin ME	Clinical Research, Massachusetts General Hospital Diabetes Center, United States	Reference Review - Indexed article	n/a	touch ENDOCRINOLOGY	4	2	46-48	2008	High, middle and low income countries	n/a	Other	Overview to psychological barriers to starting insulin.	Diabetes	n/a	Patients	n/a	n/a	Report, review or discussion article	n/a	n/a	n/a	Psychological barriers to IT are commonly encountered in clinical practice. These barriers are complex and require patience, understanding, and a multifaceted approach. Helping patients progress through the stages of anxious resistance to confident acceptance of a recommendation to start IT can be a challenging endeavor. ssessing the unique nature of each patient’s resistance and determining whet…	No	No	No	No	No	No	No	No	No	No	No	No	No	No	No	No	No	No	No	No	Yes. Embarrassment or worries about social stigmatization if they use IT. Feelings of personal failure. Loss of control or self-image concerns. Perceiving the change to IT as a crisis situation.	Yes. Fear of side effects such as hypoglycemia. Needle phobia.	Yes. Lack of confidence to handle IT. Thinking that using insulin is very complicated. Myths or misperceptions about IT. Doubting the effectiveness of IT. Feelings of inadequacies due to the fact that an injection is required every day. Thinking that insulin causes type 2 diabetes to get worse. Thinking of IT as the ‘medication of last resort’.	Yes. Inadequate education about the natural course of type 2 diabetes. Inadequate knowledge of glycemic targets.
75	Addressing Clinical Inertia in Type 2 Diabetes Mellitus: A Review	doi: https://doi.org/10.1007/s12325-018-0819-5	Okemah, J., Peng, J. & Quiñones, M.	Western Washington Medical Group, Diabetes and Nutrition Education, Bothell, WA, USA	Indexed article	n/a	Adv Ther	35	11	1735–1745	2018	USA	North America	High-income economies	Overview of the causes of clinical inertia and describes measures that can be taken to overcome this issue.	Diabetes	n/a	Patient Health system Health providers	n/a	n/a	Report, review or discussion article	n/a	n/a	n/a	One major contributor is a delay in treatment intensification despite suboptimal glycemic control, referred to as clinical or therapeutic inertia. Clinical inertia results from a complex interaction between patient, healthcare providers, and healthcare system barriers that need to be addressed together, rather than as separate entities.	No	No	No	No	No	No	No	No	No	No	No	Yes	No	No	No	No	No	Yes. System related: No visit planning, no desicion support, no team aproach to care, poor comunication between physician and staff Physician related: time constraints, lack off support , reactive rather than proactive care, underestimation of patienst need, dificulties navigating guidelines and algorithms, lack of information about side effects/fear about causing harms, Lack of clear guidance on…	Yes. Health care sistem related: No inicial guidelines, no disease registry No active outreach patients,	No	No	Yes. Fear to side efects such as hypoglicemia, weight gain, fear of injection-induced pain	Yes. Patient concerns can discourage HCPs from initiating or intensifying therapy despite poor glycemic control to avoid offending or losing patients, particularly in areas in which private healthcare predominates Increasing complexity of treatment regimens that require familiarization with new methods of administration and dosing schedules, which could potentially affect patients’ daily lives	Yes. Lack of patient understanding of the nature of their disease and inadequate health literacy The length of time taken to reach target as a greater barrier than hypoglycemia from initiating or intensifying therapy Denial about their disease progression and its potential complications, particularly if they have no physical symptoms
76	Addressing Noncommunicable Disease in Dominican Republic: Barriers to Hypertension and Diabetes Care	doi: https://doi.org/10.29024/aogh.2370	Castro, B., Ing, L., Park, Y., Abrams, J. and Ryan, M.	Virginia Commonwealth University, US	Indexed article	n/a	Annals of Global Health	84	4	625 - 629	2018	Dominican Republic	Latin America & the Caribbean	Upper-middle-income economies	To assess two communities´experiencies in accessing care for NCDs and what barriers might exist to such care.	Diabetes and hypertension	n/a	Patients	Dominican patients with hypertension and diabetes that reside in Paraíso and Los Mina.	165 patients	Mixed method	n/a	n/a	n/a	This information sheds light on common barriers to care experienced by low-resource communities. (...) An importan finding of the current study was that access to physicians and medical centers did not appear to be a major limitation in treating NCDs. Rather, as suggested by our results, reliable access to affordable medication is a key barrier to NCDs treatment.	Yes. Reliable access to medications may be the limiting factor	No	No	No	No	Yes. The community of Paraiso is approximately 30–45 minutes away (by foot) from local government health facilities, which may limit ease of access to the clinical location	No	No	No	No	No	No	Yes. This study revealed a significant correlation between difficulty in obtaining medications and whether or not health insurance covers the cost of medications, such that as the level of medication coverage decreased, community members found it more difficult to access medications.	No	No	No	No	No	No	No	No	No	No	No
77	Addressing barriers to insulin therapy: the role of insulin pens	doi: 10.1097/MJT.0b013e3181ef4dde	Magwire ML	Endocrinology and Diabetes, Shawnee Mission Medical Center, US	Indexed article	n/a	American Journal of Therapeutics	18	5	392-402	2011	USA	North America	High-income economies	To review and discuss different aspects related to the use of insulin pens.	Diabetes	n/a	Patient Health providers	n/a	n/a	Report, review or discussion article	n/a	n/a	n/a	Despite the potential of insulin pens to improve treatment satisfaction, patient adherence, and clinical outcomes, use of these devices in the United States is limited compared with that in other countries. There is a strong need for greater awareness of the benefits of insulin pens among US health care providers Clinical studies have demonstrated that insulin pen devices provide increased ease o…	No	No	No	No	No	No	No	No	No	No	No	Yes. One of the greatest obstacles to the use of pens in the United states is the increased costs of pens—or the perception of increased costs—particularly for individuals without health insurance	Yes. One of the greatest obstacles to the use of pens in the United states is the increased costs of pens—or the perception of increased costs—particularly for individuals without health insurance	No	No	No	No	No	No	No	No	Yes. Needle anxiety	No	No
78	Financing and Delivery of Health Care Services in India	ISBN: 81-7525-632-8	Ministry of Health & Family Welfare	Ministry of Health & Family Welfare, Government of India	Grey literature	Country report	WHO	n/a	n/a	317	2005	India	South Asia	Lower-Midde-income economies	Critical evaluation of the current status of the health system - its organizational structure, financing mechanisms and regulatory frameworks, to be useful for policy formulation.	Diabetes and hypertension	TB, Wounds and burns, Eczema, Sprains/swellings, Indigestion, Colds and influenza,Pyrexia, Menorrhagia, Diarrhoea, Constipation, Sinusitis, Conjunctivitis, Herpes, Malaria, Splenomegaly, Urticaria, Urinary infection, Dysmenorrhoea, Leucorrhoea, Leprosy, Arthritis, Asthma, Cancer, Parkinson disease, Irritable bowel syndrome, Acid peptic disease, Memory-cognition, Chronic fatigue, HIV	Patient Health system Health providers	n/a	n/a	n/a	n/a	n/a	n/a	There is a strong positive association between per capita income, economic growth and health status. Health sector in India has a gross inadequacy of public finance. There is a need to restructure the budgeting system to make it more funtional and capable to respond to an emergency or local need. Grater decentralization of funds is needed. Lack sense of integration between health programmes and h…	Yes. Lack of drugs	Yes. Lack of pharmacy	Yes. Poor knowledge and lack of training (medical and pharmacist). Unqualified or unregistered practitioners of health care	Yes. The laws that regulates the sale of drugs are not enough. Lack of impementation of existing drug laws, which make it mandatory for medicines to be sold under the personal supervision of a pharmacist, and prescription medicines only against a valid prescription	Yes. Strengthening the drug regulatory authority	Yes. Long distance	Yes. Lack of transportation Yes. Poor road connectivity	No	No	Yes	Yes	Yes	Yes. No social insurance	Yes. NGOs buying medicines like any other commercial establishment directly from the market -Loss of wages	Yes. Free of cost ; - Subsidized cost; - Reimbursable drugs ; - Fixed margins to wholesalers/pharmacists ; - Price freezes ; -Encourage generic drugs ; - Fiscal incentives to produce and sell essential drugs ; -Health insurance	No	No	No	No	No	No	No	No	Yes, lack of knowledge
78	Addressing cultural barriers to the successful use of insulin in Hispanics with type 2 diabetes	doi: 10.1097/SMJ.0b013e3180f609c4	Campos, C	The Institute for Public Health and Education Research, Inc.; Latino Initiative Sub-Committee for the ADA. Austin, New Braunfels	Indexed article	n/a	South Med J.	100	8	812 - 820	2007	USA	North America	High-income economies	To discuss barriers to insulin treatment among Hispanic patients with type 2 diabetes and explores strategies to overcome these barriers and facilitate successful insulin therapy.	Diabetes	n/a	Patients	n/a	n/a	Report, review or discussion article	n/a	n/a	n/a	The Hispanic community may have a complex set of treatment barriers including socioeconomie issues, language difficulties, poor health literacy, and cultural beliefs. Patient education and enhanced patient-provider communication are necessary to optimize treatment adherence and outcomes. In particular, providing culturally competent care.	No	No	No	No	No	No	No	No	Yes. To discuss practical concerns, such as transportation	No	No	Yes. Treatment cost contribute to patients' hesitancy to seek treatment, to remain adherent to insulin, and to escalate insulin doses as needed to control hyperglycemia	No	No	Yes. To discuss practical concems, such as financial issues. Low-income patients and those with limited or no insurance may be eligible to receive free or discounted medications from various sources	No	No	No	No	Yes. Patients can be directed to mail-order pharmacy services, as well as community outreach and support programs. A diverse workforce of healthcare professionals is important to overcome language and cultural barriers. Translation services. To provide education to Hispanic patients about the role of insulin in the treatment of type 2 diabetes. To inform these patients that they may require insul…	Yes. Hispanic patients were significantly less likely than non-Hispanie whites to use insulin or to have a diabetes specialist as their primary care provider. Low language acculturation is also associated with a significantly greater likelihood of diagnosed diabetes. Familismo: Patients may delay or defer important treatment decisions to permit consultation with their family. Fatalismo: patients …	Yes. Hispanic patients are more likely to think that insulin injections will be too painflil and that insulin may cause long-term complications such as blindness	No	Yes. Low health literacy may make it difficult for patients to understand written medication instructions or educational materials.
81	Prevalence of non-communicable diseases and access to health care and medications among Yazidis and other minority groups displaced by ISIS into the Kurdistan Region of Iraq	doi: 10.1186/s13031-017-0106-0	Cetorelli V, Burnham G, Shabila N.	Center for Humanitarian Health, Johns Hopkins Bloomberg School of Public Health, Baltimore, MD USA	Reference Review - Indexed article	n/a	Conflct and Health	11	n/a	1 - 4	2017	Iraq	Middle East and North Africa	Upper-middle-income economies	To characterise the prevalence of NCDs and better understand issues related to accessing care among Yazidis and other minority groups displaced by ISIS and currently residing in camps in the Kurdistan Region of Iraq	Diabetes and hypertension	n/a	Patients	Minority groups displaced by ISIS. (13 camps managed by the Kurdish Board of Relief and Humanitarian Affairs)–Bajed Kandala, Bardarash, Bersive, Chamisku, Dawdiya, Essian, Garmawa, Karbato, Khanke, Mamilian, Rwanga, Shariya and Sheikhan– hosting Yazidis and other groups displaced by the ISIS expansion in Nineveh governorate during the summer of 2014. Maps were available for all camps, and all she…	1300 individuals	Cross sectional	n/a	n/a	n/a	Of those with an NCD diagnosis, 92.9% (CI: 88.9–95.5) had seen a health provider for this condition in the 3 months preceding the survey. In the majority of cases, care was sought from private clinics or hospitals rather than from the camp primary health care clinics. Despite the frequent access to health providers, 40.0% (CI: 34.4–46.0) were not taking prescribed medications, costs being the pri…	No	No	Yes. Doctors are likely to reduce the proportion of their time spent in public sector health facilities to further supplement their income through increased hours in private clinics	No	Yes. Building the competencies of primary care doctors to care for the common uncomplicated NCDs, establishing a referral system for medical complications. Ensuring common NCD medications are adequately stocked in PHCC pharmacies, are steps that can be taken to improve care	No	No	No	No	No	No	Yes. The cost of medications was by far the major reason given by those who were not taking medications as prescribed by the health provider. A fragmented care approach with higher service costs, can lead to reduced access by patients to health care providers and an inability to afford medications.Despite the relatively good access to health providers, 40.0% (CI: 34.4–46.0) of those with an NCD d…	No	No	Yes. Provide them free of charge	No	No	No	No	No	No	No	No	No
82	Problems Paying Out-of-Pocket Medication Costs Among Older Adults With Diabetes	doi: 10.2337/diacare.27.2.384	Piette JD, Heisler M, Wagner TH:	Department of Veterans Affairs Center for Practice Management and Outcomes Research and Department of Internal Medicine and Michigan Diabetes Research and Training Center, University of Michigan.	Reference Review - Indexed article	n/a	Diabetes Care	27	2	384-391	2004	USA	North America	High-income economies	To identify problems faced by older adults with diabetes due to out-of-pocket medication costs.	Diabetes	n/a	Patients	White or other race,50-65+ years	875 patients	Cross sectional	n/a	n/a	n/a	Out of pocket costs for DM, is an importan burden for adults. Clinicians and HCP should assist these patients in order they follow their medication prescription and avoid cutting them because of cost pressures.	No	No	No	No	No	no	no	no	no	No	Yes. Respondents said they needed to borrow money, cut on basic need expenses and increase on credit and debit debt so they could pay for their prescriptions.	Yes. 19% of the respondents reported using less medication than prescribed, due to costs. Women were more likely to cut on medication than men. Younger respondents were more likely to cut on medication than older respondents.	Yes. People without drug coverage were twice as likely to increase card debts to pay medication, than people with drug coverage.	No	Yes. Substitution of brand medication to generic ones.	No	No	Yes. Patients said that they didn't tell their clinicians (37% of respondents) about cost related issues on their prescrptions, because clinicians never asked them (77% of respondents). 44% of patients reported their clinicians changed their medication to a cheaper brand.	No	No	No	No	No	No
83	Progress in increasing affordability of medicines for non-communicable diseases since the introduction of mandatory health insurance in the Republic of Moldova	doi: 10.1093/heapol/czv136	Alessandra Ferrario, Elena Chitan, Rita Seicas, Nina Sautenkova, Zinaida Bezverhni, Hans Kluge, Jarno Habicht	LSE Health, London School of Economics and Political Science, Houghton str., London, UK.	Reference Review - Indexed article	n/a	Health Policy and Planning	31	6	793-800	2016	Moldova	Europe and Central Asia	Upper-middle-income economies	To compare how much more affordable medicines have become over time, and not only the percentage of the population experiencing either catastrophic expenditure or impoverishment.	Diabetes and hypertension	n/a	Health system	Cardiovascular and respiratory medicines	n/a	Cross sectional	n/a	n/a	n/a	Affordability of partially compensated medicines for the treatment of NCDs has improved since the introduction of the first reimbursement list in 2006 for all income and expenditure quintiles. This improvement, however, was mainly driven by higher incomes and expenditure rather than deeper coverage through the reimbursement list. If the list is to improve affordability of medicines for the Moldov…	No	No	No	No	No	No	No	No	No	No	Yes. Medicines affordability (as defined in this study) depends on the income or expenditure distribution of the household.	Yes. Medicines affordability (as defined in this study) depends on the prices of medicines	Yes. Medicines affordability (as defined in this study) depends on the percentage reimbursed and the maximum absolute level of reimbursement by the National Health Insurance Company for different medicines.	No	Yes. Our analysis of changes in affordability of partially compensated NCD medicines since the introduction of mandatory health insurance in the Republic of Moldova showed that increased affordability was driven by raising household income rather than deeper coverage through the reimbursement list. The results of the affordability analysis using national health insurance data show similar results…	No	No	No	No	No	No	No	No	No
84	Adherence to multiple, prescribed medications in diabetic kidney disease: A qualitative study of consumers' and health professionals' perspectives	doi: 10.1016/j.ijnurstu.2008.07.002	Williams AF, Manias E, Walker R.	School of Nursing and Social Work, The University of Melbourne, Carlton, Australia	Indexed article	n/a	International Journal of Nursing Studies	45	12	1742–1756	2008	Australia	East Asia and Pacific	High-income economies	To examine factors affecting acces and adherence to multiple prescribed medications for consumers with co-existing diabetes and chronic kidney disease from the time of prescription to the time they took their medications.	Diabetes	Chronic kidney disease (diabetic kidney disease)	Patient Health providers Health system	People with diabetic kidney disease, english-speaking, aged >= 18 years, had co-existing diabetes and chronic kidney disease, and who were mentally competent	23 patients	Qualitative study	n/a	n/a	n/a	Accessing prescribed medications and difficulties surrounding continuity of care contributed to consumers’ unintentional medication non-adherence.	Yes. The pharmacy run out of the drug.	No	No	No	Yes. Pharmacists reminded patients when another script was required. Pharmacist keeps copies of repeat prescriptions, refilling dosette boxes (although there was a charge for this service), providing bridging medication while waiting for a current prescription.	No	No	Yes. Patients could not drive to see a doctor and collect scripts.	No	Yes. Transport costs	Yes. Patients are running out of money.	Yes. Increasingly cost of the script. Some medications were more expensive than others.	Yes. None medical insurance or pension.	No	Yes. Medical staff attempted to reduce medication costs by prescribing combination therapies, cheap brands and more potent medications, and by offering patients sample packs of medications. Pharmacits remind patients when they were due to reach the level designated by the Australian Government Pharmaceutical Benefits Scheme (PBS) Safety Net to enable receipt of heavily discounted or free medicati…	No	Yes. The prescription has run out.	No	Yes. Problems with scripts concerned writing them. Medication lists sent by fax to specialists were ‘chopped off so you only get half the medications’ or did not have the name of the patient.	No	No	No	Yes. The dosing regimen is not suited to their lifestyle. Pills format and having problems to swallow it.	No
84	Promotion of access to essential medicines for non-communicable diseases: practical implications of the UN political declaration	doi: 10.1016/S0140-6736(12)62128-X	Hogerzeil HV, Liberman J, Wirtz VJ, Kishore SP, Selvaraj S, Kiddell-Monroe R, et al	Department of Global Health, University of Groningen, University Medical Centre, Groningen, Netherlands	Reference Review - Indexed article	n/a	Lancet	381	9867	680 - 689	2013	Worldwide - United Nations countries	Worldwide	Other	To proposse solutions and to expose barriers that exist in the acces of treatment for NCDs and infectious diseases in diferent countries from de United Nations.	Diabetes and hypertension	n/a	Health System	n/a	n/a	Report, review or discussion article	n/a	n/a	n/a	More medicines can be acquired within existing budgets with effi cient selection, procurement, and use of generic medicines. Furthermore, low-income and middle-income countries need to increase mobilisation of domestic resources to cater for the many patients with NCDs who do not have access to treatment. In addition to off -patent medicines, governments can promote access to new and future on-pa…	No	No	No	No	No	no	no	no	no	No	Yes. In low-income and middle-income countries, out-of-pocket payments for medicines account for the largest proportion of household health expenditure. For example, in Ghana, the lowest paid government worker will use 15 days’ wages to pay for 1 month of the lowest price hypertension and diabetes treatment from a private pharmacy. Reliance on direct out-of-pocket fi nancing for chronic disorders…	Yes. The investigators noted that antihypertensive drugs on national lists were substantially cheaper than were those not included, underscoring the role of the national list in ensuring financial accessibility. In 2009, the Kyrgyzstan Government spent 57% of its insulin budget on patented analogue insulins, which were used by only 13% of patients with diabetes. Careful selection of medicines fin…	No	No	Yes. In France, implementation of a general generic substitution strategy saved nearly US$2 billion in 2008 alone, improving acces to medication for NCDs. -National lists	No	No	No	No	No	No	No	No	No
87	Report of the National Commission on Macroeconomics and Health	ISBN: 81-7525-633-8	Ministry of Health & Family Welfare	Ministry of Health & Family Welfare ; Ministry of Finance, Government of India	Grey literature	Country report	Ministry of Health & Family Welfare, Government of India	n/a	n/a	192	2005	India	South Asia	Lower-Midde-income economies	To address critical appraisal of the health system, both in the public and the private sector, and suggest ways and means of further strengthening it with the specific objective of improving access to a minimum set of essential health interventions to all. To look into the issue of improving the efficiency of the delivery system and encouraging public-private partnerships in providing comprehensi…	Diabetes and hypertension	Malaria, Tuberculosis, HIV, respiratory diseases (asthma), injury, maternal and reproductive health	Health system Patient Health providers	n/a	n/a	n/a	n/a	n/a	n/a	The responsibility of the government in providing an efficient and purposeful health system, covering all aspects such as health education, preventive programmes and curative services, has considerably increased. Further, the government, besides strengthening the current public health system has also the challenge of fruitfully utilizing the widespread private health system to address public heal…	No	No	No	Yes. Lumping of budget releases affect the availability of drugs.	Yes. Change the individual vertical programmes to a comprehensive package of services.	Yes. Location reasons	Yes. Bad roads	No	Yes. Distance (not being more than half an hour away).	Yes. Transport costs	Yes. Indian households spend 50% of their total health expenditures on drugs and medicines.	Yes. Drug retail margins are extremely high in the pharmaceutical market.	Yes. Low insurance function of public investment	Yes. Due to integration with the global systems will help to access the latest technology, but also increased prices hindering access to essential drugs. Indirect expenses due to wage loss.	Yes. Bringing all drugs under price control to ensure lower prices for the households. Streamlining and putting in place a system of centralized pooled procurement of drugs so that the public health system can save almost 30% to 40% on costs. Weeding out irrational drugs and irrational combination drugs. Encouraging ISM (Indian Systems of Medicine) drugs for treating diseases for which efficaciou…	No	No	No	No	No	No	No	Yes. Unreliable functioning of health facilities or finding the health provider.	No
88	Adult Patient Perspectives on Care for Type 1 and Type 2 Diabetes Across the Institute of Medicine's 6 Domains of Quality	doi: 10.1016/j.jcjd.2017.03.005	Halperin IJ, Mukerji G, Maione M, Segal P, Wolfs M, Goguen J, Jeffs L.	Sunnybrook Health Sciences Centre, Division of Endocrinology, Department of Medicine, University of Toronto, Toronto, Ontario, Canada.	Indexed article	n/a	Can J Diabetes	42	1	36-43	2017	Canada	North America	High-income economies	To gather patient perspectives on quality of care provided in diabetes clinics within the framework of the Institute of Medicine's 6 domains of quality	Diabetes	n/a	Patients	Patients with type 1 and 2 diabetes at 5 university-affiliated hospitals in Toronto, with variety in age, duration of diabetes and burden of complications. Specifically targeted vulnerable populations, such as ethnic minorities, those with low incomes and women who had recently given birth or who were currently pregnant	6 to 10 participants in each of 5 hospitals	Qualitative study	n/a	n/a	n/a	Patients' views of high-quality diabetes care include all 6 domains of quality with a stronger emphasis on safe, effective and patient-centred care, timely. Efficient and equitable	No	No	No	No	Yes. Participants emphasized the importance of providers being up to date on the latest evidence and technology.Physicians to effectively communicate this knowledge to patients and provide rationales for the tests and treatments they recommend.	No	No	No	No	No	Yes. Patients who were unable to afford medications and supplies admitted to poor medication adherence and self-management. The most frequent subtheme that emerged in the domain of equitable care was suboptimal adherence to diabetes self-management activities (checking blood glucose, injecting insulin, taking medication) because of financial constraints.	No	No	No	No	No	No	No	No	Yes. Participants expected to be able to access advice for blood sugar management over the phone or by e-mail. Participants emphasized the importance of providers being up to date on the latest evidence and technology. Specifically, they expect physicians to effectively communicate this knowledge to patients and provide rationales for the tests and treatments they recommend. Yet participants also…	No	No	No	No
92	Final report. WHO GCM/NCD Working Group on the Inclusion of NCDs in other Programmatic Areas (Working Group 3.1, 2016–2017).	n/a	WHO	World Health Organization, Geneva, Switzerland	Grey literature	Recommendation	WHO	n/a	n/a	79	2018	Worldwide / WHO countries	Worldwide	Other	To recommend ways and means of encouraging Member States and non-State actors to promote the inclusion of the prevention and control of noncommunicable diseases within responses to HIV/AIDS and programmes for sexual and reproductive health and maternal and child health; within responses to other communicable disease programmes, such as tuberculosis; and as part of wider efforts to strengthen and …	Diabetes and hypertension	Cancers, tuberculosis, HIV, asthma and chronic obstructive pulmonary, mental health diseases	Health providers Health System	n/a	n/a	n/a	n/a	n/a	n/a	This framework proposes that “the performance of health systems is by and large determined by three factors: capacity, incentives and accountability”. These conditions can be divided into “necessary” conditions (capacity) and “sufficient” conditions (incentives and accountability). To accomplish effective integration of programmes, both the demand and supply sides need to possess some necessary c…	No	No	No	No	Yes. As part of the Global Strategy and goal of Ending Preventable Maternal Mortality, WHO is working with partners towards addressing the inequalities in access to and quality of vital antenatal and post natal services. By addressing the burden of NCDs on women, maternal and child health outcomes can be significantly improved. For example, access to insulin, for management of diabetes, is a huge…	No	No	No	No	No	No	No	No	No	Yes. Policy-makers could provide funding mechanisms that guarantee short- and longer-term use or the prospect of rapid inclusion in the usual care system and access to its funding.	No	No	No	No	No	No	No	No	No
93	The availability and affordability of selected essential medicines for chronic diseases in six low and middle income countries	doi: 10.2471/BLT.06.033647	Mendis S, Fukino K, Cameron A et al.	Department of Chronic Diseases and Health Promotion, World Health Organization	Reference review - Grey literature	Technical report	WHO	85	4	279-288	2007	Low- and middle-income countries: Bangladesh, Brazil, Malawi, Nepal, Pakistan, Sri Lanka	Other	Other	To assess the availability and affordability of medicines used to treat cardiovascular disease, diabetes, chronic respiratory disease and glaucoma and to provide palliative cancer care in six low- and middle-income countries.	Hypertension and diabetes	Chronic respiratory disease and glaucoma	Health providers	n/a	n/a	n/a	n/a	n/a	n/a	Patients with chronic diseases, such as cardiovascular disease, diabetes and asthma, require a reliable supply of af- fordable medicines. In the absence of such a supply, avoidable mortality and morbidity will occur. A range of policy options and technical options exist to en- able governments to ensure that medi- cines for chronic diseases are consistently available and affordable. A commitment …	Yes. (1) Poor availability in public sectors in all countries (Bangladesh, Brazil, Malawi, Nepal, Pakistn and Sri Lanka). (2) Hydrochlorothiazide had poor availability in the public sector in Bangladesh, and in both the public and private sectors in Nepal and Pakistan. (3) The availability of ACE inhibitors was poor in the pubic sector in Bangladesh and Malawi and in the both sectors in Nepal. (4…	No	Yes. Poor prescribing practices	No	No	No	No	No	No	No	Yes. Medicines are not available in public facilities so patients have to obtain them from other sources. In low- and middle-income countries 50–90% of the population have to pay for medicines themselves.	Yes. High cost in private and public sectors. Innovator brands cost about 2-3 timer their international reference price. Nepal: private sector prices are 66.3% higher that public sercor`s. Aspirin, statin, beta-blocker and ACE inhibitor therapy: A one-month’s course of this combination therapy using the lowest priced generic medicines cost 1.5 days’ wages in Sri Lanka; more than 5 days’ wages in …	No	No	Yes. Medicines provided free of charge in public sector in Bangladesh, Brazil, Malawi, Pakistan and state hospitals in Sri Lanka. In most countries, generic medicines were more widely available than innovator brands in both sectors. Sri Lanka: At public pharmacies prices were almost the same as those in the private sector. "Other countries": medicines are generally free to patients being treated …	No	No	No	No	No	No	No	No	No
96	The Impact of Private and Public Health Insurance on Medication Use for Adults with Chronic Diseases	doi: 10.1177/1077558704273806	Rice T, Lavarreda SA, Ponce NA, Brown ER.	University of California-Los Angeles, Los Angeles, CA, USA.	Reference Review - Indexed article	n/a	Medical Care Research and Review	62	2	231-249	2005	USA	North America	High-income economies	To determine how type of health insurance, or lack of it, affects receipt of medications for adults reporting four chronic conditions: heart disease, high blood pressure, diabetes, and asthma.	Hypertension and diabetes	Heart disease, asthma	Patients	Adults of Medicaid for low-income, reporting four chronic conditions: heart disease, high blood pressure, diabetes, and asthma	16772 patients	Cross sectional	n/a	n/a	n/a	The results of this study underscore the importance of health insurance for all persons with chronic conditions and the benefits of Medicaid in particular for low-income adults with chronic conditions.	No	No	No	No	No	No	No	No	No	No	No	No	Yes. Uninsured individuals with selected chronic conditions are far less likely than others to take medications for their ailments.	No	No	No	No	No	No	No	No	No	No	No
98	The Prices People Have to Pay for Medicines in the Philippines	n/a	Batangan, D. B., Echavez, C., Santiago, A. A., de la Cruz, A. C., & Santos, E.	Institute of Philippine Culture Ateneo de Manila University Loyola Heights, Quezon City Philippines	Reference review - Grey literature	Country report	WHO	n/a	n/a	40	2005	Philippines	East Asia and Pacific	Lower-Midde-income economies	To provide independent and reliable data on the pricing of essential medicines in the Philippine in support of policy and advocacy initiatives for safe and affordable medicines.	Diabetes and hypertension	n/a	Health providers	n/a	n/a	n/a	n/a	n/a	n/a	Availability of medicines in the public and private sectors. Comparison of medicine prices with international reference prices. The affordability of model treatment regimens. (all explained at the barriers section)	Yes. A comparison of the availability of selected medicines (hypertension and diabetes) in the public and privates sector shows lowest price generics have higher availability in the public sector except Atenolol, Diclofenac and Salbutamol inhaler. Innovator brands on the other hand have higher availability in the private sector for the selected medicines.	no	no	no	no	no	no	no	no	No	No	Yes. Public: patients are buying medicines from the public sector at many times their international reference price. in the public sector patients are paying nearly three times more for innovator brand medicines than for equivalent generic. Private: patients are buying medicines from the private sector at many times their international reference price. in the private sector patients are paying ne…	No	Yes. The public sector is purchasing most medicines at prices several times higher than international reference prices.	Yes. the public sector generally provides more affordable medicines for the model treatment regimens compared to the private sector. Treatment with generic medicines is more affordable than with innovator brands.	No	No	No	No	No	No	No	No	No
99	The role of different types of health isurance on access and utilization of antihypertensive drugs: An empirical study in a US hypertensive population	doi: 10.2165/00115677-200210070-00003	Hutttin, C	The European Institute for Advanced Studies in Management, Brussels, Belgium ; University of Paris, Thema, Paris, France	Reference Review - Indexed article	n/a	Dis Manage Health Outcomes	10	7	419 - 430	2002	USA	North America	High-income economies	To examine the different combinations of health insurance and types of payments, and their influence on physicians´prescribing of antihypertensive drug therapy.	Hypertension	n/a	Health providers	Patients diagnosed with hypertension that participated in the 1996 US National Ambulatory Care Survey	1844 patients	Cross sectional	n/a	n/a	n/a	The results suggest that the health insurance status of patients does have some influence on physician prescribing decisions for patients with hypertension, especially for patients covered by Medicare alone. This indicates that the lack of additional coveage for prescription drugs in the US health insurance system may limit access to antihypertensive drug therapy.	No	No	No	No	No	No	No	No	No	No	No	No	Yes. Uninsured patients without a usual provider or source of care received less screening, follow up care and pharmacological treatment for hypertension. - Patients enrolled in only one plan were 78% less likely to have access to drug therapy than patients who have enrolled to two or three plans. - The models with interactions on Medicare and types of payments seem to point out that the interrel…	No	No	No	No	No	No	No	Yes. Therefore, the access to drug therapy is partly determined by the result of physician/patient interactions, at the physician practice, where the knowledge of patients´insurance profiles may afffect physicians`treatment decisions, in particular in relation to drug prescribing.	No	No	No
101	Unaffordable drug prices: the major cause of non-compliance with hypertension medication in Ghana	PMID: 15576016	Buabeng KO, Matowe L, Plange-Rhule J	Department of Clinical and Social Pharmacy, Faculty of Pharmacy, Kwame Nkrumah University of Science and Technol- ogy, Kumasi, Ghana	Reference Review - Indexed article	n/a	Journal of Pharmacy and Pharmaceutical Sciences	7	3	350 - 352	2004	Ghana	Sub-Saharan Africa	Lower-Midde-income economies	To evaluate access to hypertension medication and assess non-compliance with hypertension medication in Ghana.	Hypertension	n/a	Patients	New patients with hypertension attending the hypertension clinic at Komfo Anokye Teaching Hospital between December 2001 and April 2002	128 patients	Cohort study	n/a	n/a	n/a	93% of the interviewed patients did not comply with their medications. 96% of the non- compliant patients cited unaffordable drug prices as the main reason for non-compliance.	No	No	No	No	No	No	No	No	No	No	Yes. Unaffordable drug prices appear to be the major cause for non-compliance (96% of the respondents).	No	No	No	No	No	No	No	No	No	No	No	No	No
102	When oral agents fail: practical barriers to starting insulin	doi: 10.1038/sj.ijo.0802173 ; PMID: 12174319	Korytkowski M.	Division of Endocrinology and Metabolism, University of Pittsburgh Medical Center, Pittsburgh, USA	Reference Review - Indexed article	n/a	International Journal of Obesity	26	Suppl 3	S18 - S24	2002	Australia, Canada, Russia, China, France, Germany, India, Japan, The Netherlands, Poland, Sweden, Norway, Denmark, Spain, UK and the USA	Other	Other	To address patient- and provider-related factors that contribute to psychological insulin resistance and to identify mechanisms by which these barriers can be overcome.	Diabetes	n/a	Patients Health providers	n/a	n/a	Report, review or discussion article	n/a	n/a	n/a	Barriers to the initiation of insulin therapy include patients‘ fear of disease progression and needle anxiety; mutual concerns about hypoglycaemia and weight gain; and health professionals’ use of insulin as a threat to encourage compliance with earlier therapies. -Improving insulin products and devices that overcome these barriers and enhancing healthcare services can together address psycholog…	No	No	No	No	No	No	No	No	No	No	No	No	No	No	No	No	No	Yes. A lack of adequate time or personnel to instruct a patient on how to use insulin also serves as a barrier to its prescription	No	No	Yes. Feelings of guilt and failure as they feel (or are made to feel) they have not adhered to diet and exercise regimens. Social embarrassment and stigma Lifestyle changes and restrictions	Yes. Patient's fear of giving an injection (painful injections), concern about preparing the correct dose of insulin, fear of hypoglycaemia or weight gain Physician's concerns about hypoglycaemia and weight gain related to insulin therapy, fear of patients’ anger, fear of patient compliance, resentment of extra burden of patient crises during initial stages of insulin therapy, anger and irritatio…	Yes. Insulin therapy is perceived by many patients as more invasive and painful than diet and/or oral drug-based regimens Perception of inability to achieve reductions in HbA1C with insulin therapy in patients with more severe degrees of insulin resistance	No
109	Antihypertensive prescription among black patients without compelling indications: prescription, effectiveness, quality and cost of medication	doi: https://doi.org/10.1186/s12913-019-4202-2	Akunne A, Adedapo A.D.	Department of Pharmacology and Therapeutics, University of Ibadan, Ibadan, Nigeria ; Department of Clinical Pharmacology, University College Hospital, Ibadan, Nigeria	Indexed article	n/a	BMC Health Services Research	19	373	1 - 8	2019	Nigeria	Sub-Saharan Africa	Lower-Midde-income economies	To examine prescription patterns and quality, blood pressure control and the effect of mono or combination therapy and cost of medication on uncomplicated by comorbidities HTA patients	Hypertension	n/a	Patients	Patients with uncomplicated hypertension attending three clinics in the University College Hospital, Ibadan in Nigeria	1050 patients	Cross sectional	n/a	n/a	n/a	BP control is low, maybe because of poly pharmacy. Mono therapy should improve adherence on treatment	no	no	no	no	no	no	no	no	no	No	Yes. High out of pocket expenses because of medicines in Nigerian population, which has mostly low socioeconomic status population.	Yes. Because there is high polypharmacy in this population, which makes the medicine costs even higher, causing poor BP control	No	No	No	No	No	No	No	No	No	No	Yes. Excessive prescriptions and many drugs combinations	No
111	Primary Health Care on the Road to Universal Health Coverage: 2019 Global Monitoring Report. Conference Edition	n/a	WHO	World Health Organization, Geneva, Switzerland	Grey literature	Technical report	WHO	n/a	n/a	162	2019	Worldwide / WHO countries	Worldwide	Other	To call for governments action, so to reach UHC, mainly focusing on primary health care.	Hypertension and diabetes	Cancer, HIV, TB	Patient Health providers Health system	n/a	n/a	n/a	n/a	n/a	n/a	Further government support should be given to their countries, so to reach 2030 Sustainable Development Goals on UHC; because it is assumed that from now on, those Goals won't be reached	no	no	no	no	no	Yes. They continue to be a barrier on accessing health services. Far from where people live and work	Yes. Connectivity continue to be a barrier on accessing health services, mainly in rural areas.	No	no	No	Yes. Globally the population is impovrished by out of pocket expenses, mainly in drugs and outpatients services. The proportion of the population with out-of-pocket spending exceeding 10% of their household budget rose from 9.4% to 12.7%, and the pro- portion with out-of-pocket spending exceed- ing 25% rose from 1.7% to 2.9% (From 2000 to 2015) Patients prioritize the use of medicines over essent…	No	Yes. Mainly in Africa, is not universal and it needs to be covered when employed. Again gender inequalities are key on health insurance coverage, since women tend to have informal jobs. Lack of maternal protection schemes, creating higher financial risks.	No	Yes. Increase inhealth coverage in the whole region during 2010-2015	Yes. Not all have available operating hours.	No	Yes. Inappropriate diagnosis and counselling services. Inhospitable staff	Yes. Unsafe or dysfunctional infrastructure	No	Yes. Gender inequalities are critical for women who need health coverage in different diseases. Difficulty of communication, since different language are spoken in different countries.	No	No	No
115	Are patients on basal insulin attaining glycemic targets? Characteristics and goal achievement of patients with type 2 diabetes mellitus treated with basal insulin and physician-perceived barriers to achieving glycemic targets	doi: 10.1016/j.diabres.2016.08.004	Dalal, M. R., Grabner, M., Bonine, N., Stephenson, J. J., DiGenio, A., & Bieszk, N.	Millennium Pharmaceuticals, a wholly-owned subsidiary of Takeda Pharmaceuticals Inc., Cambridge, MA, USA	Indexed article	n/a	Diabetes Research and Clinical Practice	121	n/a	17-26	2016	USA	North America	High-income economies	To investigate treatment patterns and achievement of glycemic targets in patients with type 2 diabetes mellitus treated with basal insulin in a real-world setting, and to deter- mine physicians’ beliefs and practices regarding these patients.	Diabetes	n/a	Patients Health providers	Patients treated with basal insulin and physicians	39074 patients, 155 health providers	Cohort and cross sectional	n/a	n/a	n/a	Physician-perceived barriers to insulin intensification included patient’s lifestyle, non-adherence, and concerns about out-of-pocket costs.	no	no	no	no	no	no	no	no	no	No	Yes. For ‘not on-goal’ patients, the clinical barriers to the initiation or titration of basal insulin therapy as perceived by physicians were about out-of-pocket expenses (selected by 48% of physicians)	No	No	No	No	No	No	No	No	No	No	Yes. Fear of hypoglycemia and concerns about weight gain	Yes. Reluctance to consider basal insulin treatment were the main patient-related barriers chosen by physicians For ‘not on-goal’ patients, the main clinical barriers to the ini- tiation or titration of basal insulin therapy as perceived by physicians were patients’ lifestyle and non-adherence to existing medication	No
122	Assessing evidence of inequalities in access to medication for diabetic populations in low- and middle-income countries: a systematic review	PMID: 27938647	Yodi, C., Dhippayom, T. and Chaiyakunapruk, N.	Priority Research Centre for Generational Health and Ageing, Hunter Medical Research Institute, University of Newcastle, Newcastle, Australia	Indexed article	n/a	Glob Health Action	9	n/a	1 - 15	2016	Low- and middle-income countries	n/a	Other	This study aims to assess evidence of inequalities in access to medication for diabetes in adult populations of people with diagnosed diabetes in LMICs.	Diabetes	n/a	Patients	Adult population with diabetes	15 studies	Systematic literature review	n/a	n/a	n/a	The review indicates that inequalities exist in accessing medication among diabetic populations, although this was not evident in all LMICs.	no	no	no	no	no	Yes. People living in rural areas were disadvantaged in accessing diabetes medication, particulary in the case for those residing in geographically remote areas, due to difficulties in accessing health facilities.	no	Yes. Two qualitative studies found that older people with diabetes had the lowest access to medications due to physical. A study showed that diabetic patients with physical disability or in poor physical condition had difficulties in accessing treatment for diabetes due to poor physical health and geographical barriers	no	No	No	Yes. In a study in Uganda, 38% of participants in a did not receive medication because of non-affordability. All qualitative studies reported financial constraints as major barriers in accessing diabetes medication, due to high medical cost.	No	Yes. Two studies found that older people with diabetes had the lowest access to medications due to financial barriers. A study showed that diabetic patients with physical disability or in poor physical condition had difficulties in accessing treatment for diabetes due to financial barriers A study among indigenous groups in Guatemala showed that they had less ability to afford medications to trea…	Yes. Two studies indicated an association between political commitment and access to medications by providing free diabetes medication. A study in Senegal also showed health insurance provision could improve patient affordability of diabetes medication	No	No	No	No	No	Yes. The minority ethnic groups were less likely to be treated with any diabetes medication (rural southwest China). A study in rural southwest China there was a significant gender inequality, where women had better access compared to men. In contrast, a study in Bengaluru, India, found that gender roles may limit women’s access to health facilities and diabetes treatment.	No	Yes. Lack of trust in health service providers or the health system had a negative impact on people’s health seeking behaviour, which in turn led to less access to diabetes medications (India)	No
123	Assessing outcomes of enhanced chronic disease care through patient education and a value-based formulary study (ACCESS)-study protocol for a 2x2 factorial randomized trial	doi: 10.1186/s13012-016-0491-6	David J T Campbell, Marcello Tonelli, Brenda Hemmelgarn, Chad Mitchell, Ross Tsuyuki, Noah Ivers, Tavis Campbell, Raj Pannu, Eric Verkerke, Scott Klarenbach, Kathryn King-Shier, Peter Faris, Derek Exner, Vikas Chaubey, Braden Manns.	University of Calgary	Indexed article	n/a	Implementation Science	11	1	p1-10	2016	Canada	North America	High-income economies	To determine the effectiveness of two interventions targeting financial and self-management related barriers: (i) a value-based formulary that eliminates co-payment for select high-value medications (i.e., value based insurance); and (ii) a comprehensive self-management support program aimed at promoting health behavior change (by addressing concerns and improving self-efficacy), combined with re…	Diabetes and hypertension	Stroke, myocardial infarction, Chronic kidney disease, heart failure	Patients	Patients over age >65, with high risk of CV event and with a household income >Can$50.000.	4714 patients	Experimental design	A formulary and a support system: Enrollment of a new drug formulary that eliminates copayments for high value preventive medications and a tailored, adaptive, and interactive self-management support system that attempts to address determinants of intention and self-efficacy with regards to improving health habits and medication taking behavior	A comprehensive self-management support program aimed at promoting health behavior change (by addressing concerns and improving self-efficacy), combined with relay of information on medication use to health care providers on cardiovascular events and/ or mortality in low-income seniors with elevated cardiovascular risk.	3 years	Given the frequency of financial barriers to medication use in low-income Albertans, this study will test the impact of a value-based formulary which eliminates copayment for high-value preventive medication on outcomes and costs. By comprehensively measuring the impact of the interventions on both health outcomes and costs, as well as the impact on reducing health inequities in this vulnerable p…	No	No	No	No	No	No	No	No	No	No	Yes. 20% of Western Canadian patients identified having financial barriers to obtain their drugs (statins).	No	No	No	Yes. One way to reduce the frequency of financial barriers is to provide full coverage for “high-value” medications.	No	No	No	No	No	No	No	No	No
124	Equity, social determinants and public health programmes	ISBN: 978 92 4 156397 0	WHO	World Health Organization, Geneva, Switzerland	Grey literature	Technical report	WHO	n/a	n/a	79	2010	Worldwide / WHO countries	Worldwide	Other	The conviction that achieving greater equity in health is a goal in itself, and that achieving the various specific global health and development targets without at the same time ensuring equitable distribution across populations is of limited value.	Diabetes, hypertension, dyslipidemia	Alcohol-related disorders, child health, food safety, HIV/AIDS, maternal health, malaria, mental health, neglected tropical diseases, nutrition, oral health, sexual and reproductive health, tobacco and health, tubercu- losis, and violence and injuries.	Patient Health providers Health system	n/a	n/a	n/a	n/a	n/a	n/a	Health systems will not automatically gravitate towards greater equity or naturally evolve towards universal coverage. Economic decisions within a country will not automatically protect the poor or promote their health. Globalization will not self-regulate in ways that ensure fair distribution of benefits. International trade agreements will not, by themselves, guarantee food security, or job sec…	No	No	No	No	No	No	No	No	No	No	No	Yes. In countries that do not provide universal, well- distributed health care or where patients have to pay for medication or the costs of monitoring, people who are disadvantaged will be more adversely affected.	Yes. In countries that do not provide universal, well-distributed health care or where patients have to pay for medication or the costs of monitoring, people who are disadvantaged will be more adversely affected. If insurance, monitoring and treatment costs are not covered by the health care system then people with diabetes will incur greater health care expenditure and this. as a proportion of i…	No	Yes. Potential entry-points for action include coverage of the disadvantaged populations for early detection of high-risk individuals, health care financin mechanisms that reduce out-of-pocket expenditure on health and proper design of the social welfare system to compensate for loss of employment due to illness. In a universal health system in which medical services are available to all citizens…	No	No	No	No	No	No	No	No	No
125	Assessing the Barriers to Engaging Challenging Populations in Disease Management Programs The Medicaid Experience	doi: https://doi.org/10.2165/0115677-200816060-00007	Roby, D.H., Kominski, G.F. & Pourat, N.	Center for Health Policy Research and the Department of Health Services, UCLA School of Public Health,	Indexed article	n/a	Dis manage health	16	n/a	421-428	2008	USA	North America	High-income economies	To explore the barriers to dealing with chronic illness and other factors faced by disease management programs for Medicaid populations.	Diabetes and hypertension	n/a	Patients	n/a	n/a	Report, review or discussion article	n/a	n/a	n/a	In order to create a successful disease management program that positively impacts health status, utilization, and cost, it is necessary to consider all of these barriers when designing an intervention for Medicaid beneficiaries.	No	No	Yes. Finding a primary care provider	No	No	No	No	No	No	No	No	No	No	No	No	No	No	No	No	No	Yes. Language, culture, racial/ethnic disparities	No	Yes. Lack of important durable medical equipment (DME) that would encourage self-management	Yes. Literacy,
129	Assessing the influence of health systems on Type 2 Diabetes Mellitus awareness, treatment, adherence, and control: A systematic review	doi: 10.1371/journal.pone.0195086 ; PMID: 29596495	Ong SE, Koh JJK, Toh SES, Chia KS, Balabanova D, McKee M, Perel P, Legido-Quigley H.	Saw Swee Hock School of Public Health, National University of Singapore, Singapore, Singapore	Indexed article	n/a	Plos One	13	3	1 - 42	2018	North America (n=53 studies), Europe (n = 16), Asia (n = 10), Africa (n = 6), South America (n = 1), the Middle East (n = 3), and Australia (n=4)	Other	Other	To examine the health system-level factors influencing T2DM awareness, treatment, adherence, and control.	Diabetes	n/a	Health system	Health system factors, interventions, policies, or programmes on T2DM control, awareness, treatment, and adherence	93 studies	Systematic literature review	n/a	n/a	n/a	This review points to the importance of reducing, or possibly eliminating, out-of-pocket costs for diabetes medication and self-monitoring supplies. It also points to the potential of adopt- ing more innovative and integrated models of care, and the value of task-sharing of care with pharmacists. More studies which identify the effect of health system arrangements on various outcomes, particularl…	Yes. Unavailability of medications as barrier	no	no	no	no	no	no	no	no	No	Yes. Financial constraints as major barrier to of accessing chronic illness medication that should be taken for years or a lifetime.	No	No	No	No	No	No	No	No	No	No	No	No	No
131	Adherence to long-term therapies: evidence for action	PMID: 14562485	Burkhart, P. V., Sabaté, E.	World Health Organization, Geneva, Switzerland	Grey literature	Policy report	J Nurs Scholarsh	35	3	211	2003	Worldwide / WHO countries	Worldwide	Other	To improve worldwide rates of adherence to therapies commonly used in treating chronic conditions.	Diabetes and hypertension	Chronical conditions	Health system	n/a	n/a	n/a	n/a	n/a	n/a	The potential rewards for patients and societies of addressing adherence to long-term therapies are large	no	no	no	Yes. Poor medication distribution systems	No	no	no	no	no	No	No	Yes. High cost of medicine enables a stable acces to treatment for disseases like diabetes and hypertension	Yes	No	No	No	No	No	No	No	No	Yes. Beliefs about side-effects, disruption of lifestyle, worries about the long-term effects and dependence of medicines	Yes. Lack of self-perceived need for treatment; lack of perceived effect of treatment; negative beliefs regarding the efficacy of the treatment; suspicions of chemicals, science, medicine and technology	No
131	Assessment and Management of Patients with Hyperlipidemia Referred for Initiation of PCSK9 Inhibitor Therapy: A Lipid Clinic Experience	doi: http://doi.org/10.1007/s40256-019-00352-6	Maciejko, J.J., Jamoua, R. & Anne, P.	St. John Hospital and Wayne State University, US.	Indexed article	n/a	American Journal of Cardiovascular Drugs	19	6	553 - 559	2019	USA	North America	High-income economies	To determine if prescribing proprotein convertase subtilisin/kexin type 9 (PCSK9) inhibitors only to patients meeting the established indications would significantly improve the approval rate and utilization.	Dyslipidemia	n/a	Patients	Hyperlipidemic patients	180 patients	Cohort study	n/a	n/a	20 month period (follow up)	Our findings suggest that those physicians who referred patients to our lipid clinic specifically for initiation of a PCSK9 inhibitor were not aware of the established indications. By prescribing a PCSK9 inhibitor to only those patients meeting the established indications, 100% obtained approval. Therefore, to achieve higher insurance approval rates and utilization, it is essential that physician…	No	No	No	No	No	No	No	No	No	No	No	Yes. Prior reports indicate that the high cost of PCSK9 inhibitors was a major reason that led insurance payors to institute rigorous prior authorization practices, resulting in their low approval rate and utilization.	No	No	No	No	Yes. The median time between initial prescription submission and approval was 3.9 days, with 17% of these patients experiencing protracted waiting time for approval of over 87 days owing to initial rejection an re-submission. This was presumed cause fot the reported high rate of patient abandonment after approval.	No	No	No	No	No	No	No
134	Attitudes, Beliefs, and Cost-Related Medication Nonadherence Among Adults Aged 65 or Older With Chronic Diseases.	doi: https:// doi.org/10.5888/pcd15.180190	Lee S, Jiang L, Dowdy D, Hong YA, Ory MG	Texas A & M School of Public Health, College Station, Texas	Indexed article	n/a	Preventing Chronic Disease	15	E148	1 - 10	2018	USA	North America	High-income economies	To describe the effects of patient attitudes and beliefs on Cost-Related Medication Nonadherence (CRN) and the mediating effects of patient attitudes and beliefs on the relationship between financial resource availability and CRN.	Diabetes and hypertension	n/a	Patients	Patients aged 65 or older, with a diagnosis of hypertension or diabetes or both, and prescribed medication for at least 1 of these conditions	4818 patients	Cross sectional	n/a	n/a	n/a	This study suggests that patients’ attitudes and beliefs can mediate the effects of financial resource availability on CRN.	No	No	No	No	No	No	No	No	No	No	Yes. Medication unaffordability was the strongest predictor of CRN	No	No	Yes. Medication unaffordability was associated with poor physical access to health care, lower levels of financial resource availability, serious mental illness, and being younger than 75	No	No	No	No	No	No	No	No	No	No
147	Barriers and facilitators of diabetes services in Nepal: a qualitative evaluation	doi: 10.1093/heapol/czy011	Nicole Ide, James P LoGerfo and Biraj Karmacharya	Department of Family Medicine, University of Washington USA	Indexed article	n/a	Health Policy and Planning	33	4	474 - 482	2018	Nepal	South Asia	Lower-Midde-income economies	To assess the current state of diabetes services provided by health facilities and to identify the major barriers that people with diabetes commonly face in Nepal.	Diabetes	n/a	Patient Health system	Health providers: clinic managers, doctors, nurses, dieticians, and diabetes educators. Patient at least age 18 and had previously been diagnosed with Type 1 or Type 2 diabetes in a health facility at least 1 year prior to the interview. Community: at or above age 18, had never been diagnosed with diabetes or prediabetes, and did not live in the same household as someone with diabetes.	17 health providers, 44 ipatients, 46 individuals	Qualitative study	n/a	n/a	n/a	People with diabetes in Nepal face a variety of substantial barriers. Many of these barriers will be difficult to overcome without additional financial and human resources within the health sector or implementing other novel interventions. Community-based programmes could be utilized to supplement facility-based health services and improve diabetes awareness and management.	Yes. Drug shortages are also common in the rural areas and many rural clinics do not stock insulin, usually because of a lack of stable power for proper cold storage.	No	No	No	No	No	No	Yes. Many (especially older participants) reported having to rely on others for things such as picking up medicine.	No	No	Yes. Include high out-of-pocket payments for medications/supplies. Expenses.	No	No	No	No	No	No	No	No	No	No	Yes. Pain, fear.	Yes. Discomfort, difficulty in learning to use insulin, or having to rely on others to give the injections.	Yes. Thinking that the medication was unnecessary or strong dislike of the idea of taking a long-term, daily medication
152	Barriers in household access to medicines for chronic conditions in three Latin American countries.	doi: 10.1186/s12939-015-0254-z	Emmerick, I.C.M., Luiza, V.L., Camacho, L.A.B., Vialle-Valentin, C., Ross-Degnan, D.	Department of Population Medicine, Harvard Medical School and Harvard ; Pilgrim Health Care Institute, Boston, USA	Indexed article	n/a	International Journal for Equity in Health	14	115	1-14	2015	Honduras ; Guatemala ; Nicaragua	Latin America & the Caribbean	Other	Identify key barriers in access to medicines for household members with a diagnosed chronic condition in three Central America countries.	Diabetes, hypertension, dyslipidemia	Arthritis, Cardiovascular diseases, Asthma , Stomach diseases	Patients	People at household level for three categories of health conditions (acute, chronic, pregnancy) in Nicaragua, Honduras and Guatemala	2761 households	Cross sectional	n/a	n/a	n/a	Seeking care in the formal health system was the main bivariate associated factor of obtaining full access to medicines. The odds of full access to medicines were significantly higher when the household head was older than 65 years, medicines were obtained for free, households had higher socioeconomic status, and health care was sought in the private sector.	Yes. Medicines are not available at the pharmacy or health care facility.	No	No	No	No	Yes. Distance as poor geographic accessibility.	Yes. Poor functional accessibility.	No	Yes. Proximity to public and private health facilities, < 30 minutes. Urban location of the household. Having positive perception about the geographic accessibility of a public health facility.	No	Yes. Do not have money.	Yes. High price of medicines.	Yes. Not having health insurance.	No	Yes. Receiving medicines free of charge. Having a medicines insurance coverage. Having higher economic level. Being employed or retired. Household head being older than 65 years. Having health insurance.	No	No	No	No	No	No	No	Yes. Negative perceptions about public sector service quality	Yes. Low education level and health literacy
153	Barriers to Antihypertensive Medication Adherence Among Adults-United States, 2005	doi: 10.1111/j.1751-7176.2008.00049.x	Vawter L, Tong X, Gemilyan M, Yoon PW.	Division for Heart Disease and Stroke Prevention, Centers for Disease Prevention and Control, Atlanta, GA, USA.	Indexed article	n/a	J Clin Hypertens	10	12	922-9	2008	USA	North America	High-income economies	To examine the 2005 HealthStyles survey to further characterize the reasons for antihypertensive medication nonadherence.	Hypertension	n/a	Patients	Adults who ever has a prescribed medication to help lower their blood	1432 patients	Cross sectional	n/a	n/a	n/a	In a multivariate model, younger age, lower income, having mental function impairment, and having had a blood pressure check more than 6 months earlier were factors significantly associated with reporting difficulty taking prescribed antihypertensive drugs.	No	No	No	No	No	No	No	No	No	No	No	No	Yes. Respondents aged 55 years and older were more likely to report having no insurance as a prohibitive factor.	Yes. Furthermore, older and lower‐income respondents were more likely to report barriers related to health care access than younger and higher‐income respondents—both in crude associations and after adjusting for age, sex, race, comorbidities, mental status, and time of last blood pressure check	No	No	No	No	No	No	No	No	No	No
156	Barriers to PCSK9 inhibitor prescriptions for patients with high cardiovascular risk: Results of a healthcare provider survey conducted by the National Lipid Association	doi: dx.doi.org/10.1016/j.jacl.2017.04.120	Cohen J, Cziraky M, PharmD, et al	St Louis University, St Louis, MO, USA	Indexed article	n/a	Journal of Clinical Lipidology	11	4	891-900	2017	USA	North America	High-income economies	To assess barriers of access and reimbursment process on PCSK9 inhibitor presecription.	Dyslipidemia	n/a	Health providers	Health providers, no age or race specified. All from the National Lipid Association	434 health providers (Lipid specialist 197, cardiologist 135, internal medicine 97, nurse practitioner 51, family medicine 46, other training 42, pharmacists 44, endocrinologist 37, researcher 30, advanced practice nurse 25, nurse 22, physical assistant 16, nutritionist 11, medical assistant 8 exercise physiologist 3)	Cross sectional	n/a	n/a	n/a	Health providers encounter several barriers on the prescription of PCSK9 inhibitor, which can be solved with health insurance information checklists, staff support and experience.	No	no	no	no	no	no	no	no	no	No	No	Yes. Health providers referred that they did not prescribe PCSK9 inhibitor tratment beacuseof the high cost it meant for patients.	Yes. Additional documentation on PCSK9 was always requiered by health insurance, making decline the coveage on treatmen.	Yes. Payers may have higher LDL thresholds for approval than providers. Meaning that PCKS9 treatment may not be covered under certain threshold.	No	No	Yes. Health providers referred that they did not prescribe PCSK9 inhibitor, beacuse of the excessive paperwork it meant	No	No	No	No	No	No	No
164	Barriers to and facilitators of diabetes self-management with elderly Korean-American immigrants	doi: 10.1111/inr.12260	Joo JY, Lee H.	College of Nursing, Gachon University, Incheon, Korea.	Indexed article	n/a	International Nursing Review	63	2	277 -284	2016	USA	North America	High-income economies	To explore barriers to and facilitators of diabetes self-management among first-generation Korean American elderly inmigrants with type 2 diabetes in the United States.	Diabetes	n/a	Patients	Korean American elderly inmigrants with type 2 diabetes. Participants met the following criteria: (a) they were 65 years old or older, (b) they were first-generation Korean American inmigrants and (c) they had been diagnosed with T2DM for at least a year.	23 patients	Qualitative study	n/a	n/a	n/a	The barriers to and facilitators of diabetes self-management identified in this study can be used in the development of more age- and culturally sensitive diabetes interventions and resources. There ar age and culturally specific factors that influence diabetes self-management in the popultation. identifying these barriers and facilitators is the first step to providing patient-centred, age-appro…	No	No	No	No	No	No	No	No	No	No	Yes. Most participants described having had economic difficulties because of the high cost of diabetes care. Expenses included regular visits to the physicians and clinics, diabetes medications and insurance fees.	No	No	No	No	No	No	No	No	No	Yes. Language issues. Not reading or speaking English or doing so poorly make accessing healthcare services in the United States difficult.	No	No	No
165	Barriers to and facilitators of hypertension management in Asmara, Eritrea: patients' perspectives.	doi: 10.1186/s41043-017-0090-4	Gebrezgi M. T., Trepka M. J. and Kidane E. A	Department of Epidemiology, Robert Stempel College of Public Health and Social Work, Florida International University, Miami, FL, USA	Indexed article	n/a	Journal of Health, Population and Nutrition	36	11	1 - 7	2017	Eritrea	Sub-Saharan Africa	Low-income economies	To identify barriers and facilitates to hypertension management from the perspective of the patients	Hypertension	n/a	Patients	Hypertensive patients who were attending outpatient and follow-up services at the Halibet National Referral Hospital and Hazhaz Regional Referral Hospital in Asmara, Eritrea	54 patients	Qualitative study	n/a	n/a	n/a	Counseling patients about adherence to medication, strengthening family and government support, and empowering families and the community with appropriate knowledge of hypertension management could potentially help in an individual’s adherence	no	no	no	no	no	no	no	no	no	No	Yes. Some patients argued that money is needed to manage hypertension adequately.	No	No	No	Yes. The article states that some participants appreciated the government’s support in terms of medication and reported that they get free medication for the hypertension management	No	No	No	No	No	No	No	No	No
168	Barriers to care in patients with diabetes and poor glycemic control-A cross-sectional survey	doi: 10.1371/journal.pone.0176135	McBrien KA, Naugler C, Ivers N, Weaver RG, Campbell D, Desveaux L, Hemmelgarn BR, Edwards AL, Saad N, Nicholas D, Manns BJ.	University of Calgary	Indexed article	n/a	PLOS one	12	5	1 - 14	2017	Canada	North America	High-income economies	To determine and quantify the prevalence of patient, provider and system level barriers to achieving diabetes care goals; and to examine whether barriers were different for people with poor glycemic control (HbA1c 􏰕 10%; 86 mmol/mol) compared to fair glycemic control (7 to <8%; 53–64 mmol/mol).	Diabetes	n/a	Patients	≥ 18 years, living in the city of Calgary, Alberta and surrounding regions, with a diagnosis of diabetes who had an HbA1c ≥ 10% or between 7 and 8%.	805 patients	Cross sectional	n/a	n/a	n/a	Patients with poor glycemic control face multiple barriers to care, and though similar barriers were reported by those with HbA1c 7–8% (53–64 mmol/ mol), significantly more individuals with poor glycemic control reported financial barriers. Given the heterogeneity of barriers across individuals, tailored strategies to overcome modifi- able barriers, in light of the significant financial burden of…	No	No	No	No	No	No	No	No	No	No	No	Yes. Specifically, more individuals with HbA1c greater than 10% (86 mmol/mol) did not have drug insurance (13.4% vs. 8.9%), and reported not being able to access medications and/or medical supplies due to cost (15.0% vs. 9.0%),	Yes. Participants with HbA1c greater than 10% and under 65 years have to pay a premium to access government-sponsored drug insurance. Specifically, more individuals with HbA1c greater than 10% (86 mmol/mol) did not have drug insurance (13.4% vs. 8.9%), and reported not being able to access medications and/or medical supplies due to cost (15.0% vs. 9.0%).	No	No	No	No	No	No	No	No	No	No	No
168	Health systems respond to noncommunicable diseases: time for ambition	ISBN: 978 928 905 3402	WHO, Edited by: Melitta Jakab, Jill Farrington Liesbeth Borgermans, Frederiek Mantingh	World Health Organization, Geneva, Switzerland	Grey literature	Countries report	WHO	n/a	n/a	1 - 278	2018	Worldwide	Worldwide	Other	To provide pragmatic and actionable policy recommendations on how to strengthen health systems so that they can respond more effectively to the challenges posed by NCDs	Diabetes	Cardiovascular diseases, cancer and chronic respiratory diseases	Health system	n/a	n/a	n/a	n/a	n/a	n/a	Action can be taken to strengthen the health system response to NCDs, taking account of resource constraints and placing special emphasis on vulnerable populations.	Yes. Lower availability in public sector. In lower-income and rural settings there is often lower availability of priority medicines. Generic medicines availability problems mostly in rural areas.	Yes. In lower-income and rural settings, there are often fewer pharmacies than in other settings.	No	Yes. Underdiagnosis.	Yes. Mobile pharmacies for rural settings. Careful selection of cost-effective, prioritized medicines to promote access to and ensure a reliable supply of affordable medicines to prevent and treat NCDs. Medicines were generally available due to the large production capacity for generic medicines. Regular monitoring of medicines avilability, considering equity of access for urban, rural and remote…	No	No	No	Yes. Mobile pharmacy services in rural settings.	No	Yes. High finantial burden for the population. Patients often shoulder the full cost of their treatment (CVDs and diabetes medicines) in countries where they are not covered. Aspirin, beta-blockers, angiotensin-converting enzyme inhibitors, and statins were deemed unaffordable in 0.14% of households in high-income countries, in 25% of upper middle-income, 33% of lower middle-income and 60% of low…	Yes.High prices due to ineffective medicines policies.	Yes. Latvia: Coverage of cost-effective medicines in particular is low.	Yes. High value added tax on medicines. Lack of explicit instruments for regulating prices or improving the market competitiveness of outpatient medicines. Lack of prescription of generic medicines.	Yes. Price regulation and measures to ensure market competitiveness are not widely in use, although they could lead to a reduction in out-of-pocket payments in the absence of coverage policies. (2) Diabetes drugs may be free or fully reimbursed in multiple countries (e.g. Belarus and the Republic of Moldova). (3) In countries where CVDs and diabetes medicines are not covered they try to ensure lo…	No	No	No	No	No	No	No	Yes. Less acceptability for generic medicines	No
176	Barriers to hypertension control	doi: 10.1016/j.ahj.2005.01.047	Borzecki AM, Oliveria SA, Berlowitz DR.	Center for Health Quality, Outcomes, and Economic Research, Bedford Veterans Affairs Hospital, Bedford, Mass, USA.	Indexed article	n/a	Am Heart J	149	5	786-794	2005	Not clearly identified	n/a	Other	To review barriers associated with inadequate blood pressure control.	Hypertension	n/a	Patients Health providers	n/a	n/a	Report, review or discussion article	n/a	n/a	n/a	This review highlights that there are many factors associated with poor blood pressure control. The barriers to control reside in multiple domains, including those related to the patient, provider, and medical environment.	No	No	Yes. Lack of training on how to reach target blood pressure levels. Clinicians appear to overestimate the amount of care that they actually provide, believing that they are more aggressive than they actually are.	Yes. Although lower socioeconomic status is associated with poorer blood pressure control, the real barrier is access to care	No	No	No	No	No	No	No	No	No	No	No	No	No	No	Yes. Practice settings may not be sufficiently focused on providing the necessary structural supports	No	No	No	Yes. Physicians sometimes adopt a bwait until next visitQ approach in response to patients’ reports of rushing in, being under excess stress, or forgetting to take their medication that morning Provider factors include knowledge and attitudes regarding appropriate blood pressure control, as well as how likely a clinician is to initiate or increase pharmacological therapy.	No
179	Barriers to management of cardiovascular risk in a low-resource setting using hypertension as an entry point	doi: 10.1097/00004872-200401000-00013	Mendis S, Abegunde D, Oladapo O, Celletti F, Nordet P.	World Health Organization, Geneva, Switzerland	Indexed article	n/a	Journal of Hypertension	22	n/a	59 – 64	2003	Nigeria	Sub-Saharan Africa	Lower-Midde-income economies	To assess capacity of health-care facilities in a low-resource setting to implement the absolute risk approach for assessment of cardiovascular risk in hypertensive patients and effective management of hypertension.	Hypertension	n/a	Patients	Patients receiving treatment for hypertension; from health-care providers treating patients with hypertension; and from health-care facilities in Egbeda and Oluyole local government areas of Oyo State in Nigeria.	1050 patients	Cross sectional	n/a	n/a	n/a	If the absolute risk approach for assessment of risk and effective management of hypertension is to be implemented in low-resource settings, appropriate policy measures need to be taken to improve the competency of health-care providers, to provide basic laboratory facilities and to develop affordable financing mechanisms.	Yes. A regular supply of anti- hypertensive drugs was available only in 49% (21/43) of facilities. Drugs that were available in these facilities included propranolol (four facilities), calcium-channel blocker (four facilities), reserpine (seven facilities), thiazides (20 facilities) and methyldopa (20 facilities). Only propranolol was available in the generic form and other drugs were only availa…	no	no	no	no	no	no	no	no	No	Yes. Almost 73% of patients had to pay fully out-of-pocket for consultation and/or drugs for the treatment of hypertension, and 18% made part payment.	No	No	No	No	No	No	No	No	No	No	No	No	No
183	Access to new medicines in Europe: technical review of policy initiatives and opportunities for collaboration and research	n/a	WHO, Regional Office for Europe	WHO Regional Office for Europe, Copenhagen, Denmark	Grey literature	Technical report	WHO	n/a	n/a	180	2015	Europe	Europe and Central Asia	Other	To reviews policies that affect medicines throughout their lifecycle (from research and development to disinvestment), examining the current evidence base across Europe, with a focus on sustainable access to new medicines,	Diabetes	n/a	Health system	n/a	n/a	n/a	n/a	n/a	n/a	Diabetes is rapidly becoming a global public health challenge. Its prevalence is increasing and the growing cost of pharmaceuticals is being augmented by the launch of new patented (single-source) products to treat patients with type 2 diabetes, putting added pressure on health care systems. Optimal nonpharmacological management – as well as appropriate use of inexpensive generic medicines to tre…	Yes. Public health facilities were said to often run short of drugs for Hipertension	No	No	No	No	No	No	No	No	No	Yes. The main barrier explained in this report is the financial barrier for diabetes medicines	No	No	No	Yes. Selection of glucose-lowering agents focused in the patient environment, prefering less expensive agents to promote access consistent with local guidelines	Yes. Long waiting times reduced access for Hipertension medications	No	Yes. Negative attitudes of health workers as a barrier for access in Hipertension medicines	No	No	No	No	No	No
184	Barriers to the delivery of optimal antidiabetic therapy in the Middle East and Africa	doi: 10.1111/ijcp.12342	Almaatouq MA, Al-Arouj M, Amod A, Assaad-Khalil SH, Assaad SN, Azar ST, Esmat K, Hassoun AA, Jarrah N, Zatari S.	King Khalid University Hospital, King Saud University, Riyadh, Saudi Arabia.	Indexed article	n/a	The International Journal of Clinical Practice	68	4	503 - 511	2014	Middle East ; Africa	Other	Other	To consider the barriers to care that are of special relevance to developing countries, such as those in the Middle East and Africa.	Diabetes	n/a	Health system	n/a	n/a	Literature review	n/a	n/a	n/a	Important barriers to the delivery of optimal diabetes care exist in the Middle East and Africa. Increasing knowledge of the nature of diabetes and its treatment among patients and physicians, with associated improvements in the delivery of care, would make a major contribution to reducing the burden of mobidity and mortalidy from diabetes in these countries.	No	No	No	No	No	Yes. In the developing countries considered here, poor adherence is compounded further by such additional factors as remote and often inaccessible rural locations.	No	No	No	No	Yes. Broad disparities in income exist between and within countries in the Middle East and Africa, and patients in Tunisia commonly cited financial issues as an important barrier to effective diabetes care.	No	Yes. Poverty/lack of reimbursement of treatment costs.	No	No	No	No	No	No	No	Yes. Use of traditional herbal remedies was identified as a significant barrier to successful initiation of insulin in the primary care setting in South Africa.	No	No	Yes. Iliteracy
186	Managing chronic conditions. Experience in eight countries	ISBN: 978 92 890 4294 9	Ellen Nolte, Cécile Knai, Martin McKee	The European Observatory on Health Systems and Policies, WHO	Grey literature	Country report	WHO	n/a	n/a	202	2008	Denmark ; France ; Germany ; The Netherlands ; Sweden ; United kingdom ; Australia ; Canada	Other	High-income economies	To compile an in-depth assessment of the health system response to the rising burden of chronic disease in each of the eight countries, by focusing on three key areas: (1) a detailed examination of the current situation; (2) a description of the policy framework and future scenarios; and (3) evaluation and lessons learnt, building on a common template developed by editors.	Diabetes, hypertension, dyslipidemia	n/a	Health system Health providers	n/a	n/a	n/a	n/a	n/a	n/a	Patients and their families need to be partners rather than passive recipients; all staff, not just doctors, need to be viewed as part of the solution and encouraged to innovate and search for better ways of delivering appropriate care. For any country facing an unprecedented burden on its health care system, it will be important to recognize the seriousness of the current and future problems and…	No	No	No	No	No	Yes	Yes	No	Yes. Health system that provides universal access to health care for comunities spread over vast geographical distances.	No	Yes	Yes	No	No	Yes. Health system that helps their patients to be able to get their medicines (DM2) and have ful coverage if requested by the GP. Co-payment system for medicines in Sweden. National Integrated Diabetes Programme. Diabetes network liaises, Diabetes homes in France	No	No	No	No	No	Yes	No	No	No
189	Best antihypertensive strategies to improve blood pressure control in Latin America: position of the Latin American Society of Hypertension	doi: 10.1097/HJH.0000000000001593 ; PMID: 29120958	Coca A, López-Jaramillo P, Thomopoulos C, Zanchetti A; Latin American Society of Hypertension (LASH)	Hypertension and Vascular Risk Unit, Department of Internal Medicine, Hospital Clinic (IDIBAPS), University of Barcelona, Barcelona, Spain	Indexed article	n/a	Journal of Hypetension	36	2	208-220	2018	Latin America	Latin America & the Caribbean	Other	To report the Latin American Society of Hypertension (LASH) position about the medications that should be a priority in the PAHO Strategic Medicine Fund.	Hypertension	n/a	Patient Health providers Health system	n/a	n/a	Report, review or discussion article	n/a	n/a	n/a	It is recommended that all major classes of BP-lowering drugs be available to hypertensive patients, because all have been shown to reduce major cardiovascular outcomes compared with placebo, and have shown to be associated with a comparable risk of major cardiovascular events and mortality when compared between classes. Within each class, no evidence whatsoever is available to show that one comp…	No	No	No	No	Yes. At the country level, cardiovascular disease drugs are more likely to be available in high income countries and urban communities	No	No	No	No	No	Yes. At the country level: cardiovascular diseases drugs are more likely to be potentially unaffordable in low income countries	No	No	No	Yes. The PAHO has proposed the incorporation of a group of anti- hypertensive medications to the list of medicaments of the PAHO Strategic Fund to reach this goal, with the aim of improving the availability and affordability	No	No	No	No	No	No	No	No	No
191	Binational utilization and barriers to care among Mexican American border residents with diabetes	PMID: 24233106	de Heer HD, Salinas J, Lapeyrouse LM, Heyman J, Morera OF, Balcazar HG.	School of Public Health, University of Texas Health Science Center, Houston, Texas, United States.	Indexed article	n/a	Rev Panam Salud Publica	34	3	147 - 154	2013	USA ; Mexico	Other	Other	To assess whether U.S.-Mexico border residents with diabetes 1) experience greater barriers to medical care in the United States of America versus Mexico and 2) are more likely to seek care and medication in Mexico compared to border residents without diabetes.	Diabetes	n/a	Patients. Participants with and without diabetes.	Adults Mexican American descent, with or without diabetes in El Paso, Texas, a large city located directly on the U.S.-Mexico border.	1002 individuals	Cross sectional	n/a	n/a	n/a	It was found that participants with diabetes were slightly more likely to experience financial, transportation, and language barriers to health care versus those without diabetes. In addition, crossing the border for care or medication was common and more likely among those with financial, language, and literacy barriers, but whether or not participants had diabetes was not a contributing factor.	No	No	No	No	No	No	Yes. Lack of transportation.	No	No	No	Yes. Out-of-pocket expenses make patients seek medicines in Mexico (cheaper than in the US for border residents). Were refused medical care because of an inability to afford a co-payment. Did not seek treatment for fear of financial rejection in the United States. Not seeking care because of economic concerns.	Yes. Almost one-quarter of participants sought care or medication in Mexico. The primary reason was cost. Financial barriers were associated with much higher odds of seeking care and medication in Mexico. Postponed treatment because of cost.	No	No	No	No	Yes. Confusion about the U.S. health care system was associated with seeking medical care or medication in Mexico (in the border population).	No	No	No	Yes. Language barriers were associated with seeking medical care or medication in Mexico	No	Yes. Perception of not always receiving respectful treatment from health care providers in the United States were associated with seeking care and medication in Mexico	No
196	Report of the Caribbean Commission on Health and Development	ISBN: 978-976-8082-20-6 (pbk) 976-8082-20-8	PAHO/WHO - CARICOM	PAHO, Washington, DC, US ; CARICOM, Turkeyen, Greater Georgetown, Guyana	Grey literature	Country report	PAHO	n/a	n/a	154	2006	Countries participating in the Caribbean Cooperation in Health: Antigua and Barbuda, The Bahamas, Barbados, Belize, Bermuda, the British Virgin Islands, the Cayman Islands, Dominica, Grenada, Guyana, Jamaica, Montserrat, Saint Lucia, St. Vincent and the Grenadines, St. Kitts and Nevis, Trinidad and Tobago, Turks and Caicos Islands and the US Virgin Islands	Other	Other	To analyse different dimensions of Caribbean's health situation and offer solutions. To fullfill the need of the Caribbean Commission on Health and Development to contruct a policy framework to adress the current and future health needs.	Diabetes, hypertension, dyslipidemia	Cancer, Depression, Schizophrenia, Obesity, HIV, violence and injuries	Patients Health system Health providers	n/a	n/a	n/a	n/a	n/a	n/a	The report stands out the importance to adress non-communicable disseases, specially in the primary care of the Public Health Sistem. It focuses on primary care, where prevention and drug tratments are the key to lower the number of this rising epidemic.	Yes. Improvements in drug supply should be done in every country mentioned. Drug stockouts in several countries that slowers the improvement of medical attention quality.	No	Yes. Nurses and doctors shortages	No	Yes. In order to improve the availability of medical care in public health services, some countries propose to charge user fee schedules for medical care.	No	No	No	No	Yes	Yes. High out of pocket expenses in every country mentioned The article stands out that the poor declines purchasing of medication in countries in countries that charge user fees. Families get impoverished after paying for treatments	No	Yes. The intense interaction among technical analysts and policy makers difficults the instauration and operation of a National Health Insurance in some Caribbean Countries.	No	Yes. 1. In Jamaica, the Jamaica Drugs for the Elderly Programme (JADEP), helps patients over 60 years with chronic conditions (Hypertension, diabetes and cardiovascular conditions, among others) reducing out of pocket drug costs. 2. The Medical Benefits Scheme funds the cost of pharmaceuticals and minor supplies for 9 non-communicable chronic conditions. 3. The National Health Fund of Jamaica (NH…	No	No	No	No	No	No	No	No	No
201	Annual Report of the Director 2019. Advancing the Sustainable Health Agenda for the Americas 2018-2030	n/a	PAHO/WHO (Carissa F. Etienne)	PAHO, Washington, DC, US	Grey literature	Regional report	PAHO/WHO	n/a	n/a	167	2019	Region of the Americas	Other	Other	To highlight the technical cooperation undertaken by the Bureau during the period July 2018 through June 2019, within the framework of the 2014-2019 Strategic Plan of the Pan American Health Organization.	Diabetes and hypertension	Maternal and child care, Substance use disorders, HIV, Tuberculosis, Mental disorders	Patients Health system Health providers	n/a	n/a	n/a	n/a	n/a	n/a	NCDs remain a high priority for the Office's technical cooperation with Member States. Their impact on health, productivity and the economy is a burden on national budgets and health facilities, and undermines sustainable development.	No	no	no	Yes. Not all essential drug lists are kept up to date. Nearly 18 million people live in countries where regulatory oversight is rudimentary or non-existent.	Yes. The Strategic Fund increased the purchase of medicines and supplies for some NCDs such as diabetes, cancer and hypertension. The region has made significant progress in strengthening national regulatory authorities to ensure quality of medicines. Most countries have an official list of essential drugs and selection criteria have been established. The HEARTS initiative addresses Healthy lifes…	no	no	no	no	No	Yes. Average out-of-pocket spending on health remains high in the Region, constituting nearly one-third of total expenditure on health. Most Member States do not have coverage schemes to provide all essential medicines without direct payment at the point of service, and out-of-pocket payments for medicines and health technologies range from 30 to 70 percent of overall out-of-pocket spending for h…	Yes. Increased cost of medicines, including several essential medicines for effective treatment of NCDs	Yes. Most Member States do not have coverage plans to provide all essential drugs without out-of-pocket payments at the point of service.	No	Yes. As part of the HEART strategy, affordability of a basic set of good quality antihypertensive drugs. "Strategic Fund scaled up acquisition of medicines and supplies for NCDs, including diabetes, cancer, and hypertension" The HEARTS initiative addresses Healthy lifestyles, Evidence-based protocols, Access to essential medicines and technologies, Risk-based management, Team-based care and task-…	No	No	No	No	No	No	No	No	No
208	Cardiovascular Risk in Middle-Aged and Older Immigrants: Exploring Residency Period and Health Insurance Coverage	doi: 10.1111/jnu.12465	Tina R. Sadarangani, Chau Trinh-Shevrin, Deborah Chyun, Gary Yu, Christine Kovner	Faculty Fellow New York University Rory Meyers College of Nursing, New York, NY, USA	Indexed article	n/a	Journal of Nursing Scholarship	51	3	326-336	2019	USA	North America	High-income economies	To compare overall cardiovascular disease risk and explore the importance of health insurance coverage on cardiovascular disease risk relative to other health access barriers, from 2007 to 2012.	Diabetes, hypertension, dyslipidemia	n/a	Patient	Recent and long-term immigrants >50 years of age and older, recent Immigrants (in United States ≤10 years), long-Term Immigrants (in United States >10 years)	1920 individuals	Cross sectional	n/a	n/a	n/a	Recent immigrants had lower overall CVD risk than long-term immigrants but were twice as likely to be uninsured and had higher serum glucose and lipid levels. Health insurance coverage plays an essential part in a comprehensive approach to mitigating CVD risk for aging immigrants.	No	No	No	No	No	No	No	No	No	No	Yes. High out-of-pocket costs.	Yes. Fear around the cost of care.	Yes. Lack of health insurance coverage.	No	Yes. Affordable medication.	No	No	No	No	No	No	No	No	No
209	Quinquennial Report 2013 - 2017 of the Director of the Pan American Sanitary Bureau	ISBN: 978-92-75-11970-9	PAHO/WHO	PAHO, Washington, DC, US	Grey literature	Regional report	PAHO	n/a	n/a	130	2017	Region of the Americas	Other	Other	The report incorporates lessons learned during the period, and it presents issues for consideration and action as the Organization looks to the future. The report also outlines threats and opportunities for the maintenance and sustainability of PAHO´s quality technical cooperation with Member States, its partnerships with key stakeholders in health develpment, and the Organization´s continued con…	Diabetes and hypertension	Cancer, Tuberculosis, Malaria, VIH, mental disorders, Zika, Respiratory chronic diseases	Patients Health system Health providers	n/a	n/a	n/a	n/a	n/a	n/a	In addressing these priorities, PASB will seek to -among other strategies- continuously strenthen information systems for health; measure and monitor inequities; promote, and contribute to the implementation of internationally agreed, legally binding intruments; incorporate lessons learned; share experiences, good practices, and information; promote, facilitate, and monitor multisectoral, whole-o…	No	No	No	No	No	No	No	Yes. (...) and 21% does not seek care due to geographical barriers.	No	No	No	No	No	Yes. Thirty percent of the population does not have access to health care for financial reasons	Yes. Long-term agreements with manufacturers to establish standard prices for all Member States on selected essential medicines for the treatment of NCDs.	No	No	No	No	No	No	No	No	No
211	Health in the Americas 2007. Volume II-Countries	ISBN: 978 92 75 11627 X	PAHO/WHO	PAHO, Washington, DC, US	Grey literature	Regional report	PAHO/WHO	2	622	756	2007	Region of the Americas	Other	Other	To offer an updated, comprehensive presentation of the health situation throughout the hemisphere generally and specifically in the 46 countries and territories of the Americas, and to describe and analyze the progress, constraints, and challenges of PAHO Member States in their efforts to improve the health of the peoples of the Region.	Diabetes, hypertension, dyslipidemia	Tuberculosis, HIV/AIDS, Acute Respiratory Infections, maternal and child health, cancer, mental disorders	Patients Health system Health providers	n/a	n/a	n/a	n/a	n/a	n/a	The publication reveals the existence of gaps, disparities, and inequities that persist in our Region, especially those related to access to basic services, health, nutrition, housing, and adequate living conditions as well as to the lack of opportunities for human development—all of which contribute to the greater vulnerability to diseases and health risks of some population groups.	Yes. Shortcomings in the availability and timely provision of medications Availability depending on the current stock at the Central Medical Store (even for free essential medicines that are free of charge).	No	Yes. Limited number of trained pharmacists to cover the entire population Frequent turnover of health professionals has also affected the area of pharmacy, since prescribing habits by physicians tend to be influenced by cultural beliefs and background Not uniformly application of the formulary protocols and guidelines by health professionals in their daily practice Lack of formal incentives that …	Yes. Lack of a National Drug Policy or National Institutional Policy regarding biomedical supplies and equipment No guarantee of the quality and safety of generics leads to a lack of trust on these products No or low compliance with Good Manufacturing Practices requirements Restrictions imposed by free trade treaties and customs union agreements The effect of intellectual property in negotiations…	Yes. Essential drugs are readily available at minimal cost within the public sector pharmacies Establishment of a Pharmaceutics and Therapeutic Committee (to review and maintain adequate stocks, and monitor essential and necessary drugs) Existence of a National Drug Policy, National Drug Formulary Committee, Drug Regulatory Authority, decentralized logistical system, pharmaceutical management, re…	Yes. Geographic spread might result in long-distance supervision of pharmacists	No	No	No	No	Yes. Drugs account for a considerable proportion of total health expenditures (in all income deciles)	Yes. Free determination of the price of pharmaceuticals leads to vast differences between the prices charged by private pharmacies and international reference prices Limited ability of people to pay (with differences between urban and rural areas) for prescribed drugs: differences between urban and rural; older persons higher difficulties Limited availability may lead to access drugs through diff…	No	No	Yes. Drug assistance or reimbursement as part of the health system benefits or insurance plan (free of charge or with defined copayments or including deductible, depending on the regime) Having catastrophic drug coverage Free provision of essential drugs through national programs such as Remediar in Argentina or AUGE in Chile An important specific financial incentive is the provision of essential…	No	No	No	No	No	No	No	No	No
212	Cardiovascular medication utilization and adherence among adults living in rural and urban areas: a systematic review and meta-analysis	doi: 10.1186/1471-2458-14-544	Murphy GK, McAlister FA, Weir DL, Tjosvold L, Eurich DT.	2-040 Li Ka Shing Center for Health Research Innovation, School of Public Health, University of Alberta, Edmonton, Canada	Indexed article	n/a	BMC Public Health	14	115	1 - 9	2014	USA (30 studies), Europe (14), Canada (5) and Australia (2)	Other	Other	To determine if cardiovascular medication utilization and adherence patterns differ for rural versus urban patients.	Diabetes, hypertension, dyslipidemia	Atrial fibrillation, heart failure, coronary artery disease	Patients	Adults with established cardiovascular disease (atrial fibrillation, hypertension, heart failure, coronary artery disease) or diabetes, and reported cardiovascular medication use or adherence patterns for patients living in rural versus urban communities.	51 studies	Systematic literature review and meta-analysis	n/a	n/a	n/a	No consistent relationship between rural versus urban residence and utilization of, or adherence with evidence-based cardiovascular medications among adults with cardiovascular disease or diabetes. There was substantial between-study variation that was only partially explained by the setting, age, and disease.	No	No	No	No	No	Yes. Distance, our systematic review of the literature found that rural patients were 12% less likely to receive cardiovascular medications than urban patients in unadjusted analyses	No	No	No	No	No	No	Yes. Who lack medication insurance are less likely to take medications or frequently skip doses due to cost	No	No	No	No	No	No	No	No	No	No	No
215	Challenges and unmet needs in basal insulin therapy: lessons from the Asian experience	doi: http://dx.doi.org/10.2147/DMSO.S143046	Chan WB, Chen JF, Goh SY, Vu TTH, Isip-Tan IT, Mudjanarko SW, Bajpai S, Mabunay MA, Bunnag P.	Qualigenics Diabetes Centre, Hong Kong SAR, People’s Republic of China	Indexed article	n/a	Diabetes, Metabolic Syndrome and Obesity: Targets and Therapy	10	n/a	521-532	2017	Asian countries	Other	Other	Highlighting challenges associated with basal insulin therapy and proposing strategies on those unmet needs.	Diabetes	n/a	Patients Health providers	n/a	n/a	Report, review or discussion article	n/a	n/a	n/a	Patients and healthcare providers should be educated on titration of insulin. Further studies should be made so to address proper patient support on treating DM. And imporve accessibility to insuline for patients of under developed regions of Asia.	Yes. Unavailability of insulin analogues on rural regions of Asia	no	Yes. In Asia there is lack of healthcare infraestructure. Lack of endocrinologists, nurses and diabetes teams to provide support	no	No	no	no	no	no	No	No	Yes. As insulin has a high cost, patients decide to lower their doses, and finally the treatment is not effective.	No	Yes. Insufficient coverage of longer-acting insulin analogs, syringes, needles, gluco- meters, and glucose test strips by medical insurance or public subsidies	Yes. Bridging infrastructural gaps	No	No	Yes. Short consultations to educate patients on insulin treatment	No	No	No	Yes. Fear of patients to have hypoglycemia when treated with insulin and afraid of needles	No	Yes. Lack of knowledge of patients on treatment with insulin, beacuse they decide not to go or just don't go as often as they should to titirate the insulin treatment, so they are not well edcuated on their disease and how to treat it
216	Challenges associated with insulin therapy in type 2 diabetes mellitus	doi: 10.1016/j.amjmed.2014.07.003 ; PMID: 25282008	Edelman S, Pettus J.	Department of Endocrinology and Metabolism, VA San Diego Healthcare Center, San Diego, Calif.	Indexed article	n/a	The American Journal of Medicine	127	10	S12-S16	2014	Not clearly identified	n/a	Other	To discuss the most common barriers contributing to this delay with potential solutions to overcome them.	Diabetes	n/a	Patient Health providers	n/a	n/a	Report, review or discussion article	n/a	n/a	n/a	Despite proven efficacy as a treatment option for people with type 2 diabetes, insulin initiation and intensification often are delayed because of a number of factors. Furthermore, once insulin therapy is initiated, adherence to therapy often is poor with many patients omitting or altering their insulin doses	No	No	Yes. Clinical inertia: healthcare professionals often are reluctant to initiate insulin therapy. Physicians tend to favor the use of oral antidiabetic drugs for patients who are not meeting glycemic targets and may consider insulin only as a last resort. Only slightly more than half of physicians and nurses agree that insulin therapy can have a positive impact on patient care. This resistance dif…	No	No	No	No	No	No	No	No	yes. Diabetes is associated with a range of costs that can negatively affect both the patient and the healthcare system. In a US study, 75.7% patients reported a perceived financial burden of diabetes, with an average of 36% of patients citing cost as the main reason for nonadherence to diabetes medication. This is often higher for ethnic minorities.43 The cost burden to patients will differ depe…	No	No	No	No	No	No	No	No	Yes. People with diabetes may think that initiation of insulin denotes a “worsening” of their condition and that they have somehow failed in managing the disease	Yes. Strongly negative attitudes toward insulin therapy, based on patient concerns, including fear of injections, risk of hypoglycemia and weight gain	Yes. Concerns about difficulty in fitting insulin treatment around normal life, and managing injections	No
224	Challenges to hypertension and diabetes management in rural Uganda: a qualitative study with patients, village health team members, and health care professionals	doi: 10.1186/s12939-019-0934-1	Chang , H., Nicola L Hawley, N. L., Kalyesubula, R., Siddharthan, T., Checkley, W., Knauf , F., Rabin, T. L.	Department of Epidemiology (Chronic Disease), Yale University School of Public Health, New Haven, CT, USA	Indexed article	n/a	International Journal for equity in health	18	1	1 - 14	2019	Uganda	Sub-Saharan Africa	Low-income economies	To understand the challenges to hypertension and diabetes care in rural Uganda.	Diabetes and hypertension	n/a	Patients Health providers	Patients over 18 years who were capable of understanding study procedures and providing informed consent, and had received treatment for HTN and/or DM for at least one full year at health care facilities in Nakaseke. Health providers were elegible if they were involved in the care and treatment of patients with HTN or DM, practiced location within Nakaseke District, and employment as an Health Ca…	24 patients, 11 health providers, 12 community health workers	Qualitative study	n/a	n/a	n/a	In order to improve hypertension and diabetes management in this setting, we recommend taking actions to help patients to understand NCDs as preventable, for HCPs and patients to advocate together for health system reform regarding medication accessibility, and for promoting education, screening, and monitoring activities to be conducted on a community level in collaboration with village health t…	Yes. Patients and Health providers refered that hospitals and lower level health centers frequently experience drug shortages	no	no	no	no	no	no	no	no	No	No	Yes. Patients reported financial hardship as an additional barrier to accessing medications due to high cost.	No	No	Yes. The Ugandan health care system funds most of the health services provided in public hospital	No	No	No	No	No	No	No	No	No
225	Changes in Use of Lipid-lowering Medications Among Black and White Dual Enrollees With Diabetes Transitioning From Medicaid to Medicare Part D Drug Coverage	doi: 10.1097/MLR.0000000000000159	Adams AS, Madden JM, Zhang F, Soumerai SB, Gilden D, Griggs J, Trinacty CM, Bishop C, Ross-Degnan D.	Kaiser Permanente Division of Research	Indexed article	n/a	Med Care	52	8	1-19	2014	USA	North America	High-income economies	To determine whether the removal of restrictive drug caps under Medicare Part D reduced racial differences among dual enrollees with diabetes.	Diabetes	n/a	Patients	Black and white, diabetes ≥18 year old patients	8895 patients	Cohort study	n/a	Interrupted Time Series	24 months (2004-2007 )	Medicare Part D was associated with increased use of lipid lowering drugs, but racial gaps persisted. Understanding non-coverage-related barriers is critical to maximizing the potential benefits of coverage expansions for disparities reduction.	No	No	No	No	No	No	No	No	No	No	No	No	No	No	No	No	No	No	No	No	Yes. Less prescriptions depending on the race	No	No	No
232	Chronic Diseases in North-West Tanzania and Southern Uganda. Public Perceptions of Terminologies, Aetiologies, Symptoms and Preferred Management	doi: 10.1371/journal.pone.0142194	Nnko S, Bukenya D, Kavishe BB, Biraro S, Peck R, Kapiga S, Grosskurth H, Seeley J.	National Institute for Medical Research, Isamilo Road, Mwanza, Tanzania	Indexed article	n/a	Plos One	10	n/a	1 - 18	2015	Tanzania ; Uganda	Sub-Saharan Africa	Other	To describe the knowledge and perceptions of CDs identified from rural and urban communities in north-west Tanzania and southern Uganda.	Diabetes and hypertension	n/a	Patients	Rural and urban communities in north-west Tanzania and southern Uganda.	2011 individuals in survey, 296 in focus and interview	Mixed method	n/a	n/a	n/a	Current perceptions of selected CDs may represent a barrier that prevents people from adopting efficacious health and treatment seeking behaviours. Interventions to improve this situation must include efforts to improve the quality of existing health services, so that peo- ple can access relevant, reliable and trustworthy services.	Yes. Drug stock outs.	No	No	No	No	Yes. Long distances to facilities, were mentioned as barriers to the access to health-facility based care, in keeping with our own findings.	No	No	No	No	No	No	No	No	No	No	No	No	No	No	Yes. Barriers to access may be compounded for non-communicable diseases, if survival is viewed as a person’s life-style choice (to lose weight or stop drinking alcohol, for example)	No	No	No
235	Clinical outcomes and incremental costs from a medication adherence pilot intervention targeting low-income patients with diabetes at risk of cost-related medication nonadherence	doi: 10.1016/j.clinthera.2014.09.001 ; PMID: 25282579.	Ryan JG, Fedders M, Jennings T, Vittoria I, Yanes M.	Department of Family Medicine and Community Health, University of Miami Miller School of Medicine, Miami, Florida	Indexed article	n/a	Clinical Therapeutics	36	12	1991-2002	2014	USA	North America	High-income economies	To understand the clinical impact and cost considerations of a prescription assistance program targeting low-income, minority patients with diabetes and at high risk for cost-related medication nonadherence.	Diabetes	n/a	Patients	Patients having at least 2 prescription fills for any diabetes medication, with the first occurring during the 9-month study lead-in period and the second of the same medication class during the 12 months after the index fill. Patients o18 years of age were excluded.	250 patients	Cohort study	n/a	n/a	21 months (follow up)	Patients with baseline HbA1c levels Z7%, Z8%, and Z9% experienced mean HbA1c reductions of 0.82% (P 1⁄4 0.008), 1.02% (P 1⁄4 0.010), and 1.47% (P 1⁄4 0.010), respectively, during the 12-month period. The average PDC was 70.55%; 45.24% had a PDC Z80%, indicating an adequate level of medication adherence. Medication adherence Z80% was associ- ated with ethnicity (P 1⁄4 0.015), whereas mean PDC was …	no	no	no	no	no	no	no	no	no	No	No	No	No	Yes. Economic barriers represent important external factors for medication nonadherence among low income subjects with diabetes	No	No	No	No	No	No	No	No	No	No
240	55th Directing Council. 68th Session of the Regional Committee of WHO for the Americas. Final report. CD55/FR	n/a	Members of the Regional Committee of the World Health Organization (WHO) for the Americas	PAHO, Washington, DC, US	Grey literature	Regional report	WHO/PAHO	n/a	n/a	131	2016	Region of the Americas	Other	Other	Discussion and revision of various topics and recommendations made by the Committee, under the theme “Championing Health for Sustainable Development and Equity: Catalyzing Public Health Action”.	Noncommunicable diseases	Neglected Infectious Diseases, HIV, Tuberculosis, Malaria, Zika, Sexually Transmitted Infections	Health system	n/a	n/a	n/a	n/a	n/a	n/a	While the report clearly demonstrated that the Region was making important strides in tackling health disparities and addressing social and environmental determinants of health, it also revealed areas in which work needed to be intensified. One such area was enhancing the capacity of the health sector to work with other sectors, which was seen as critical to addressing risk factors for noncommuni…	No	No	No	Yes. Inadequate decision-making processes for the use of new medicines in health systems, weak regulatory systems to support the entry of medicines, and lack of transparency in research and development costs.	Yes. Strengthen health information systems that support the identification and isolation of public health risks, capture in a timely manner impending risks, and support measured and targeted responses, reporting on system capacity (e.g. availability of medicines), and decision making related to rapid reorganization of health systems and services. Adoption and implementation of comprehensive natio…	No	No	No	No	No	Yes. Direct payments.	Yes. High cost of medicines.	No	No	Yes. Stimulating local production of medicines. Supply chain management and the use of essential medicines lists, rational prescribing, the use of generics. Work together with the pharmaceutical sector to improve transparency and access to timely and comprehensive information, including in relation to comprehensive research and development costs and trend. Pricing policies and price structures. D…	No	No	No	No	No	No	No	No	No
246	57th Directing Council 71st Session of the Regional Committee of WHO for the Americas	n/a	Members of the Regional Committee of the World Health Organization (WHO) for the Americas	PAHO, Washington, DC, US	Grey literature	Regional report	WHO	n/a	n/a	139	2019	Region of the Americas	Other	Other	This report highlights the technical cooperation undertaken by the Bureau during the period July 2018 through June 2019, within the framework of the Strategic Plan of the Pan American Health Organization 2014-2019, defined by its Governing Bodies and amended by the 29th Pan American Sanitary Conference in 2017.	Diabetes	n/a	Health system	n/a	n/a	n/a	n/a	n/a	n/a	A core component of the Bureau’s technical cooperation over the review period was its continued work to advance to UH and reduce health inequities, addressing not only universal health coverage (UHC), but also universal access to comprehensive services for everyone, at the time of need, without risk of financial ruin. With increased awareness of this imperative, countries initiated or strengthene…	No	No	No	No	Yes. Iniciatives like HEART programs promote to improve availability of medicines in Hypertension patients. Its four core components comprise a simplified, evidence-based hypertension treatment algorithm; the availability of a core set of high-quality antihypertensive medications; a registry of hypertensive patients for monitoring and performance evaluation; and task-sharing in a team-based appro…	No	No	No	No	No	No	No	No	No	No	No	No	No	No	No	No	No	No	No
251	Comparative health system performance in six middle-income countries: cross-sectional analysis using World Health Organization study of global ageing and health	doi: 10.1177/0141076817724599 ; PMID: 28895493	Alshamsan R, Lee JT, Rana S, Areabi H, Millett C.	College of Public Health and Health Informatics, King Saud bin Abdulaziz University for Health Sciences, Saudi Arabia	Indexed article	n/a	The Royal Society of Medicine	110	9	365-375	2017	Middle-income countries: China, Ghana, India, Mexico, Russia and South Africa.	Other	Other	To assess and compare health system performance across six middle-income countries that are strengthening their health systems in pursuit of universal health coverage.	Diabetes and hypertension	n/a	Patients Health systems	Adults aged 50 years and older and a smaller comparative cohort of adults between 18-49 in 6 middle-income countries: China, Ghana, India, Mexico, Russia and South Africa	35 239 respondents: 13367 from China, 4724 from Ghana, 7150 from India, 2306 from Mexico, 3938 from Russia and 3754 from South Africa	Cross sectional	n/a	n/a	n/a	To achive better health utcomes at a lower cost, interventions that are feasible and cost effective should also be prioritised for action. Reducing out-of-pocket payments can improve financial affordability of services, which is considered a core dimension of universal health coverage.	No	No	Yes. Lack of prescription of medications for the control of hypertension	No	No	No	No	No	No	No	Yes. For inpatient care, the highest proportion of out-of-pocket spending was spent on provider fees (Mexico and South Africa) or medicines (China, India and Russia). Spending on tests in the inpatient setting, as in the outpatient setting, was at similar levels across the six countries, accounting for less than 20% of spending	Yes	No	No	No	No	No	No	No	No	No	No	Yes. Dissatisfaction with the health system could impact healthcare access and utilisation	No
256	Considerations for diabetes: treatment with insulin pen devices	doi: 10.1097/MJT.0b013e318217a5e3	Cuddihy RM, Borgman SK.	Medical Affairs, sanofi-aventis, Bridgewater.	Indexed article	n/a	American Journal of Therapeutics	20	6	694 - 702	2013	Not clearly identified	n/a	Other	To compare available insulin pens, describes strategies to facilitate their usage, and discusses how insulin pens can improve self-management of diabetes while reducing costs.	Diabetes	n/a	Health system	n/a	n/a	Report, review or discussion article	n/a	n/a	n/a	Studies indicate that patients prefer insulin pens to the vial and syringe method of administration and find insulin pens easier to use. Selecting insulin pens that are easy to use, easy for clinicians to teach, and use low injection force may lead to better outcomes, including improved QOL and reduces diabetes-related hospitalizations and associated costs.	No	No	No	No	No	No	No	No	No	No	No	No	No	No	No	No	No	No	No	No	Yes. Concern about insulin therapy will be too complex and place too many restrictions on their lifestyle	Yes. Pain associated with injections and concerns about weight gain	Yes. Injection-related issues, such as a dislike for administering injections, and problems adhering to the injection schedule Physicians' concern that the regimen is too complex for the patient to manage and adhere to, and fear of not having enough time to educate patients about insulin therap	No
281	Current perspectives on psychological insulin resistance: primary care provider and patient views	doi: 10.1089/dia.2014.0268	Krall J, Gabbay R, Zickmund S, Hamm M, Williams K and Siminerio L	Department of Medicine, University of Pittsburgh, Pittsburgh, Pennsylvania	Indexed article	n/a	Diabetes Technology & Therapeutics	17	4	1 - 7	2015	USA	North America	High-income economies	To examine present-day understanding and opinions of PCPs and patients with diabetes regarding insulin therapy.	Diabetes	n/a	Patients Health providers	PCPs from the University of Pittsburgh Medical Center and Pennsylvania State University primary care practices that represented urban, rural, and suburban Pennsylvania communities. Patients 18 years and older with type 2 diabetes, both naive to and currently using insulin. Patients were from a variety of healthcare settings, representing white, Latino, and African American patient populations.	23 health providers, 96 patients	Qualitative study	n/a	n/a	n/a	Salient themes related to injection resistance, patient adherence, health system barriers, and education emerged during the provider interviews and patient focus groups. Both providers and patients expressed a need for education and systems that provided access to it. Attention to themes like team-based care models, electronic prescribing practices, ongoing education, and self-management are urge…	No	No	No	No	Yes. High priority is placed on a continuing medical education program on insulin therapy and tools. Prompts that remind PCPs to attend to ordering, cost information, and education services could be a useful resource when initiating therapy.	No	No	No	No	No	No	No	No	Yes. Financial constraints that makes needle and injection device preference for each individual considerably more nuanced.	No	No	No	No	No	No	Yes. Sense of personal failure. The majority of participants preferred not to need insulin and viewed taking it, or taking it in the future, as a necessity born of failure and helplessness.	Yes. Concerns with injections, weight gain and risk of hypoglycemia	Yes. There is a lack of familiarity with the smallest needles currently available and their application for any patient regardless of weight. Needle size is not usually specified as part of insulin prescribing practices. Time constraints and provider knowledge gaps are identified as barriers to patient education. Limited awareness or engagement with Psychological insulin resistance approaches.	No
282	Current policies and practices for the provision of diabetes care and self-management support programmes for older South Africans	ISSN: (Online) 2071-2936, (Print) 2071-2928	Mahmoud Werfalli, Katherine Murphy, Sebastiana Kalula, Naomi Levitt	Chronic Disease Initiative for Africa, Cape Town; and Department of Medicine, Division of Endocrinology and Diabetic Medicine, University of Cape Town, Observatory, Cape Town, South Africa	Indexed article	n/a	African Journal of Primary Health Care & Family Medicine	11	1	1-12	2019	South Africa	Sub-Saharan Africa	Upper-middle-income economies	To review current policies, programmes and any other interventions as they relate to older people with diabetes with a view to assess the potential for the development of a self-management programme for older persons attending public sector primary health care services in Cape Town, South Africa.	Diabetes	n/a	Patients Health providers Health system	Policies and programmes as they relate to older people with diabetes. Key informants chosen for their knowledge of the topic and their responsibility for implementation of national and/or provincial policies or programmes relating to diabetes in the public health sector, or for clinical practice in primary care clinics.	18 community health centres, 5 key informant	Qualitative study	n/a	n/a	n/a	Several national initiatives have sought to advance the health of older people, but they have only been partially successful.The establishment of community-based services to provide self-management support, promote health and ease access to medicine helps overcome many of the commonly cited barriers to care experienced by older patients.	No	No	No	No	Yes. The establishment of community-based services to provide ease access to medicine.	No	Yes. Transport not available.	Yes. Older patients not so mobile and cannot get to the healthcare facility	No	Yes. Too expensive.	No	No	No	Yes. Poverty	No	No	No	No	No	Yes. Offer community venues and private pharmacies for decongesting the clinics and reducing waiting times.	No	No	No	No
283	Current status of management, control, complications and psychosocial aspects of patients with diabetes in India: Results from the DiabCare India 2011 Study	doi: 10.4103/2230-8210.129715	Mohan V, Shah SN, Joshi SR, Seshiah V, Sahay BK, Banerjee S, Wangnoo SK, Kumar A, Kalra S, Unnikrishnan AG, Sharma SK, Rao PV, Akhtar S, Shetty RV, Das AK	Madras Diabetes Research Foundation and Dr. Mohan's Diabetes Specialties Centre, Chennai, India.	Indexed article	n/a	Indian Journal of Endocrinology and Metabolism	18	3	370-378	2014	India	South Asia	Lower-Midde-income economies	To investigate the relationship between diabetes control, management and complications in a subset of urban Indian diabetes patients treated at referral diabetes care centres in India.	Diabetes	n/a	Patients	Diabetes patients treated at general hospitals, diabetes clinics and referral clinics across India	6168 patients	Cross sectional	n/a	n/a	n/a	These results indicate a need for more structured intervention at an early stage of the disease and need for increased awareness on benefits of good glycaemic control.	No	No	No	No	No	No	No	No	No	No	No	Yes. 5.2% felt that the greatest barrier to insulin therapy from physician's perspective was the treatment cost;	No	No	No	No	No	No	No	No	No	Yes. Pain and fear of using injectable modality	No	No
285	Delivering Diabetes Care in the Philippines and Vietnam: Policy and Practice Issues	doi: 10.1177/1010539511412177	Beran D, Higuchi M	University College London, London, UK.	Indexed article	n/a	Asia-Pacific Journal of Public Health	25	1	92-101	2013	Philippines ; Vietnam	East Asia and Pacific	Lower-Midde-income economies	To compare two studies looking for the barriers of access on diabetes mellitus care. These studies used the Rapid Assessment Protocol for Insulin Access.	Diabetes	n/a	Patients Health system Health providers	Vietnamese and Philippine levels: MACRO: Ministry of Trade,M. Finance, M. Health, Private sector, National diabetes association, Central medical store, Educators. MESO: Regional Health Organization, Hospitals, clinics, health centers, dispensaries, Regional medical store, Laboratory, Pharmacy/dispensary. MICRO: Health workers, Traditional Healers, People with diabetes.	190 individuals in Vietnam, 359 in Philippines	Qualitative study	n/a	n/a	n/a	In both countries the average cost of diabetes care was high, making it a major barrier on diabetes treatment adherence. Clear differences on private and public sector have been shown, so future policies should tackle that issue.	Yes. Lack of availability of oral medication and insulin in Philippines Lack of supplies and equipment in Philippines	No	Yes. Lack of endocrinologysts and diabetologysts, because it is a relatively new specialty for physicians in Vietnam. In Philippines there is availability of private institutes for endocrinologysts, and only courses available for diabetologysts training.	no	Yes. In the Philippines, specialty training for endocrinology exists and a private nonprofit institute offers different courses in diabetes. At the main tertiary facilities in Hanoi and Ho Chi Minh City, all staff have received specialized. training in different aspects of diabetes care.	no	no	no	no	Yes. High cost of transportation when coming from rural areas in Vietnam	No	Yes. In both countries private sectores have better supplies than the private sector. However the cost is 30 to 300% higher. Vietnam's ministry of health gives guidance on prices of medication, which are 6 times higher than the international market	Yes. High impact on coverage of the purchase of branded medicines rather than generic. High costs of medicines and lab tests on those who are not part of the health insurance of Philippines. No health coverage on education of patients in both countries.	No	Yes. Consultation on public sector fees are free or inexpensive Philippines	No	No	Yes. Short consultation times in both countries	No	Yes. Nurses play a more active role in care and patient education because of this training.	No	No	Yes. Lack of acceptability from health care workers and patients on generic medication	No
288	Delivery of Type 2 diabetes care in low- and middle-income countries: lessons from Lima, Peru.	doi: 10.1111/dme.13099	Cardenas, M. K., Miranda, J. J., Beran, D.	CRONICAS Center of Excellence in Chronic Diseases, Universidad Peruana Cayetano Heredia, Lima, Peru.	Indexed article	n/a	Diabetic Medicine: a Journal of the British Diabetic Association	33	6	752 - 760	2016	Perú	Latin America & the Caribbean	Upper-middle-income economies	To assess the facilitators and barriers that help or hinder access to care for people with diabetes in Peru.	Diabetes	n/a	Patients Health system Health providers	Primary and secondary sources at different levels of the health system in Perú. Primary sources were patients with diabetes, healthcare providers and healthcare officials.	39 patients, 9 facilities directors, 60 health providers, 3 stakeholders	Mixed method	n/a	n/a	n/a	There exist several key limitations that affect access to adequate diabetes care, especially at the primary healthcare level	Yes. The study shows a lack of available insuline at primary healthcare facilities due to stock shortages.	no	no	no	Yes. Among other duties, the Health Ministery strengthens medication availability in poorer populations.	no	no	no	no	No	No	Yes. Many interviewees reported private pharmacy costs as their reason for not adhering to their medication regimen.	No	No	No	No	No	No	No	No	No	No	No	No
298	Determining adult type 2 diabetes-related health care needs in an indigenous population from rural Guatemala: a mixed-methods preliminary study	doi: 10.1186/1472-6963-12-476	Chary, A., Greiner, M., Bowers, C., Rohloff, P.	Wuqu' Kawoq, Guatemala	Indexed article	n/a	BMC Health Services Research	12	n/a	1 - 11	2012	Guatemala	Latin America & the Caribbean	Upper-middle-income economies	To provide effective diabetes programs in rural indigenous areas in Guatemala, based in information about population diabetes-related knowledge, attitudes, practices and demographic characteristics of the poeple with diabetes in those areas.	Diabetes	n/a	Patients	Indigenous adults with type 2 diabetes at one rural diabetes clinic in Guatemala	23 interviewed, 80 patients chart reviewed	Mixed method	n/a	n/a	n/a	Data point towards particular needs for implementation and future research, including the need to address gaps in diabetes knowledge, to improve social support systems, and to address the cost barriers associated with disease treatment	Yes. A factor that drives lack of access to Diabetes medication is the frequent breaks in the medication supply line.	no	no	no	no	no	no	no	no	No	No	Yes. A factor that drives lack of access to Diabetes medication is the high cost of medications.	No	No	No	No	No	No	No	No	No	No	No	No
307	Diabetes and hypertension guidelines and the primary health care practitioner in Barbados: knowledge, attitudes, practices and barriers--a focus group study	doi: 10.1186/1471-2296-11-96	Adams OP, Carter AO.	Faculty of Medical Sciences, The University of the West Indies, Cave Hill Campus, St, Michael, Barbados.	Indexed article	n/a	BMC Family Practice	11	96	1-9	2010	Barbados	Latin America & the Caribbean	High-income economies	To evaluate the knowledge, attitudes and practices, and the barriers faced by primary care practitioners in Barbados concerning the recommendations of available diabetes and hypertension guidelines.	Diabetes and hypertension	n/a	Health providers	Physicians, nurses, dieticians, podiatrists and pharmacists from the Public sector polyclinics and private practitioners.	83 health providers	Qualitative study	n/a	n/a	n/a	Guidelines need to be promoted repeatedly, and implemented with strategies to overcome barriers. Their development and implementation must be guided by input from all providers on the primary health care team.	Yes. Supplies running low	No	No	No	No	No	No	No	No	No	Yes. Financial barriers in accessing drugs not provided free (eg drugs for hyperlipidemia). Most patients could not afford them (DM and HTA)	No	No	No	No	No	Yes. The process to obtain them free was too burdensome.	No	No	No	No	No	No	No
309	Diabetes care among urban women in Soweto, South Africa: a qualitative study	doi: 10.1186/s12889-015-2615-3	Mendenhall, E., Norris, S.A.	Walsh School of Foreign Service, Georgetown University, Intercultural Center, Washington, DC, USA.	Indexed article	n/a	BMC Public Health	15	1300	1 - 7	2015	South Africa	Sub-Saharan Africa	Upper-middle-income economies	To investigate women’s experiences with diabetes care in Soweto, a township of Johannesburg, South Africa.	Diabetes	n/a	Patients	Women with DM2	27 patients	Qualitative study	n/a	n/a	n/a	Effective diabetes education and management in the clinical setting will require systematic changes to healthcare. Inconsistencies across public and private health systems with regards to diabetes counseling, drug availability, quality of care, and patient wait times indicate patients will forego a clinical visit in lieu of diabetes self-care.	No	No	No	No	No	No	No	No	No	No	No	No	No	No	No	No	No	No	Yes. Poor hospital facilities Long waiting periods to meet with the doctor	No	No	No	No	No
310	Diabetes care in public health facilities in India: a situational analysis using a mixed methods approach	doi: 10.2147/DMSO.S192336	Tripathy JP, Sagili KD, Kathirvel S, Trivedi A, Nagaraja SB, Bera OP, Reddy KK, Satyanarayana S, Khanna A, Chadha SS.	Centre for Operational Research, International Union Against Tuberculosis and Lung Disease, New Delhi, India.	Indexed article	n/a	Diabetes, Metabolic Syndrome and Obesity: Targets and Therapy	12	n/a	1189-1199	2019	India	South Asia	Lower-Midde-income economies	1. To describe the available diabetic care services at pub- lic health facilities 2. To identify the challenges and interventions that are needed to strengthen diabetic care services	Diabetes and hypertension	n/a	Patients Health providers	Health facilities, health care providers (general practitioners (in PHCs/CHCs) or faculty in the department of medicine or endocrinology) and persons with diabetes	30 health care facilities, 42 health providers and 37 patients	Mixed method	n/a	n/a	n/a	There is a wide gap between effective diabetes management practices and their implementation. There should be a greater role of secondary care facilities in follow-up investigations and screening for complications. A holistic diabetic care package with a robust recording and cohort monitoring system and adequate referral mechanism is needed.	Yes. Shortage of medicine at PHC: Glyclazide (1º), Gliptin(1º), Insulin (1º) and losartán (1º and 2º)	no	no	no	Yes. Efficient procurement and indenting mechanism, real time drug procurement system	no	no	no	no	No	No	No	No	No	No	No	No	No	No	No	No	No	No	No
313	Diabetes in Homeless Persons: Barriers and Enablers to Health as Perceived by Patients, Medical, and Social Service Providers	doi: 10.1080/19371918.2013.776391 ; ISSN: 1937-1918 (Print). 1937-190X (Online)	Elder NC, Tubb MR.	Department of Family and Community Medicine , University of Cincinnati , Cincinnati , Ohio , USA.	Indexed article	n/a	Social Work in Public Health	29	3	220 - 231	2014	USA	North America	High-income economies	To assess the percepctions of barriers and enabling factors to health for homeless people with diabetes.	Diabetes	n/a	Patients Health providers	Primary care HCH providers (family physicians, nurses, and medical asistants) from Cincinnati HCH Mobile Medical Unit and the Health Resource Center, a primary care and mental health clinic for homeless people, were approached, adn five agreed to participate. Homeless people with diabetes.	18 patients	Qualitative study	n/a	n/a	n/a	Medical providers, social service providers,and homeless patients with diabetes in our community perceive the existence of similar barriers and enablers to improving care.However, care is currently provided in silos, with minimal interprovider communication. Homeless people with diabetes also see the care and assitance they get felineated by organizational boundries.	No	No	No	No	No	No	No	No	No	No	No	No	No	Yes. Priorities. This lifestyle (chaotic lifestyle of homelessness) is closely related to the internal factor of competing priorities experiences by homeless people with diabetes. Participants from all three groups noted that homeless people with diabetes usually prioritize food, shelter, and emplyment well above diabetes self-care and obtaining medical care.	No	No	No	Yes. Misconceptions about the role of the Health Information Portability and Accountability Act regulations and client/patient confidentiality concerns were mentioned as barriers to communication between providers caring for the same client. Also lack of time and staff as additional barriers to communication.	No	No	No	No	No	No
324	Disparities in access to care among US adults with self-reported hypertension	doi: 10.1093/ajh/hpu061 ; PMID: 24847953	Fang J, Yang Q, Ayala C, Loustalot F.	Division for Heart Disease and Stroke Prevention, National Center for Chronic Disease Prevention and Health Promotion, Centers for Disease Control and Prevention, Atlanta, Georgia	Indexed article	n/a	American Journal of Hypertension	27	11	1377 - 1386	2014	USA	North America	High-income economies	To examine disparities in access to care among US adults with self-reported hypertension.	Hypertension	n/a	Patients	General population (>18 years)	159947 patients	Cross sectional	n/a	n/a	n/a	Among US hypertensive adults, approximately 20% reported access- to-care challenges, with signi cant geographic and sociodemographic variations.Although access to medicines was no the main focus, one conclusion is that the use of antihypertensive medications was signi cantly lower among those with no health insurance, no personal doctor or health care pro- vider, and among those who reported cost…	No	No	No	No	No	No	No	No	No	No	No	No	Yes. Participants with poor access to care were less likely to take antihypertensive medications (without health insurance)	Yes. Participants with poor access to care were less likely to take antihypertensive medications because of the inhability of visiting a doctor due to the cost	No	No	No	Yes. Participants with poor access to care were less likely to take antihypertensive medications (without health insurance) without personal doctor	No	No	No	No	No	No
326	Dispelling myths and removing barriers about insulin in type 2 diabetes	doi: 10.1177/0145721705285638	Meece J.	Plaza Pharmacy and Wellness Center, Gainesville, Texas.	Indexed article	n/a	The Diabetes Educator	32	1	9S - 18S	2006	High, middle and low income countries	n/a	Other	To address the barriers to starting insulin, identified by an informal survey, primarily focusing on patient resistance but also on providing insight as to how diabetes educators can enhance communication between patients with type 2 diabetes and health care providers by promoting active self-management and reducing barriers to effective therapy.	Diabetes	n/a	Patients Health providers	n/a	n/a	Report, review or discussion article	n/a	n/a	n/a	The combination of fears and apprehension from providers about hypoglycemia and the complexity of initiating an insulin regimen often results in waiting for all other methods and combinations of oral medications to fail. Dispelling myths and removing barriers about insulin therapy is a valuable service that can be provided by educators to ensure the ability to maintain glycemic control over the c…	No	No	No	No	No	No	No	No	No	No	No	No	No	No	No	No	No	No	No	No	Yes. Patients with diabetes believed that having to inject insulin means that they had failed with their therapy Psychological insulin resistance (PIR) include social issues, such as the stigma that using needles carries in society	Yes. Needle phobia by providers as well as by patients, fear of inserting the needle directly into a vein Physicians and patients alike are often concerned about the side effects of insulin therapy. The 2 most often mentioned are hypoglycemia and weight gain.	No	No
350	Equity in access to non-communicable disease medicines: a cross-sectional study in Kenya	doi: 10.1136/ bmjgh-2018-000828	Rockers P, Laing R, Wirtz V.	Department of Global Health, Boston University School of Public Health, Boston, Massachusetts, USA	Indexed article	n/a	BMJ Global Health	3	10	1 - 7	2018	Kenya	Sub-Saharan Africa	Lower-Midde-income economies	To analyse the relationship between household wealth and access to NCD medicines in Kenya.	Hypertension and diabetes	Asthma and hypertension	Patients	Patients prescribed medicines for hypertension, diabetes or asthma	639 patients	Cross sectional	n/a	n/a	n/a	Higher barriers for poorer population on medication access. For HTA a positive association was shown between wealth and accessto medicines, whereas with DM, no relation was shown between wealth and access to medicines.	No	No	No	No	No	Yes. Poorer quintiles were farther from their health facility	no	no	no	Yes. Poorer quintiles unable to go to distant private outlets where medicines are more likely to be in stock or more distant public or non-profit health facilities where medicines may be available at a lower price	Yes. 82% of patients with NCD's pay their medication with out of pocket expenses.	No	Yes. The poorer quintile was least likely to have received their medicines free of charge. There was a significant positive relation between wealth and purchasing medicines in private sector.	No	Yes. Pro poor policies should be created to improve equity in access.	No	No	No	No	No	No	No	No	No
389	Feasibility and quality of cardiovascular disease prevention within a community-based health insurance program in rural Nigeria: an operational cohort study	doi: 10.1097/HJH.0000000000000401	Hendriks ME, Bolarinwa OA, Wit FW, Brewster LM, Odusola AO, Rosendaal NT, Bindraban NR, Adenusi P, Agbede K, Lange JM, Akande TM, Schultsz C.	Department of Global Health, Academic Medical Center, University of Amsterdam, Amsterdam Institute for Global Health and Development, Amsterdam, The Netherlands	Indexed article	n/a	Journal of Hypetension	33	n/a	366-375	2015	Nigeria	Sub-Saharan Africa	Lower-Midde-income economies	To assess the feasibility of providing guideline- based cardiovascular disease (CVD) prevention care within the context of a community-based health insurance program (CBHI) in rural Nigeria.	Diabetes and hypertension	n/a	Patients	Patients from primary healthcare clinic in rural Nigeria, participating in a CBHI program	368 screened patients, 349 were included and 323 (93%) completed 1 year of follow-up	Cohort study	n/a	n/a	1 year (follow up)	Implementation of CVD prevention care within the context of a CBHI program resulted in highquality care in rural sub-Saharan Africa, comparable to high-income countries. However, guideline implementation was resource-intense and specific recommendations were not feasible. Simple models of care delivery are needed for rapid scale-up of CVD prevention services in sub-Saharan Africa.	Yes. Drug stock-outs CVD prevention drugs not available	No	Yes. High turnover of doctors and High workload doctors	No	No	No	No	No	No	No	Yes. Multidrug regimes with higher doses unaffordable for healthcare provider	No	No	No	No	Yes. Lack of efficient drug dispensary system	No	No	No	No	No	No	No	No
394	Financial Strain and Medication Adherence among Diabetes Patients in an Integrated Health Care Delivery System: The Diabetes Study of Northern California (DISTANCE)	doi: 10.1111/1475-6773.12346	Lyles CR, Seligman HK, Parker MM, Moffet HH, Adler N, Schillinger D, Piette JD, Karter AJ.	University of California San Francisco, San Francisco, CA	Indexed article	n/a	Health Services Research	51	2	610 - 624	2016	USA	North America	High-income economies	To examine self-reported financial strain in relation to pharmacy utilization adherence data.	Diabetes	n/a	Patients	Patients, aged between 30 and 75 years, with diabetes at Kaiser Permanente Northern California	7773 patients	Cohort study	n/a	n/a	n/a	Simple, minimally intrusive questions could be used to identify patients at risk of poor adherence due to financial barriers	no	no	no	no	no	no	no	no	no	No	Yes. The article mentions a study that proves that 19 percent of older diabetes patients reported cutting lack on medications to save money	No	No	No	No	No	No	No	No	No	No	No	No	No
395	Financial barriers and adverse clinical outcomes among patients with cardiovascular-related chronic diseases: a cohort study	doi: 10.1186/s12916-017-0788-6	Campbell DJ, Manns BJ, Weaver RG, Hemmelgarn BR, King-Shier KM, Sanmartin C.	Department of Medicine, Cumming School of Medicine, University of Calgary, Health Sciences Centre, Calgary, Canada.	Indexed article	n/a	BCM Medicine	15	33	1-13	2017	Canada	North America	High-income economies	To determine, among patients with cardiovascular-related chronic diseases, if there is an association between perceived financial barriers and the outcomes of: (1) disease-related hospitalizations, (2) all-cause mortality and (3) inpatient healthcare costs.	Diabetes and hypertension	Heart disease or stroke	Patients	≥ 45 years with HTA, DM, heart disease or stroke.	120752 patients	Cohort study	n/a	n/a	n/a	After adjusting for relevant covariates, perceiving a financial barrier was associated with increased rates of hospitalization and mortality and higher hospital costs compared to those without financial barriers. The demonstrable association with adverse outcomes and increased costs seen in this study may provide an impetus for policymakers to seek to invest in interventions which minimize the im…	No	No	No	No	No	No	No	No	No	No	Yes. 7.5% had financial barriers to accessing medications	No	No	No	No	No	No	No	No	No	No	No	No	No
396	Financial cost as an obstacle to hypertension therapy	doi: 10.2105/ajph.76.9.1105	Shulman NB, Martinez B, Brogan D, Carr AA, Miles CG.	Division of Hypertension, Department of Medicine, and the Statistics/Biometry Department, Emory University School of Medicine	Indexed article	n/a	American Journal of Public Health	76	9	1105-1108	1986	USA	North America	High-income economies	To study if patients in the lower educational and sociecnomic classes may experience economic barriers to medical interventions	Hypertension	n/a	Patients	Adults (> 18 years) residing within a simple sample housing unit	4688 patients	Cross sectional	n/a	n/a	n/a	Cost of antihypertensive care may be an obstacle in blood presure control for certain population subrgroups	No	No	No	No	No	No	No	No	No	No	No	Yes. Cost of medicine to be a problem at times during their treatment	No	Yes. The cost of an office visit	No	No	No	No	No	No	Yes. Black women got more barriers than white woman	No	No	No
397	Finding resiliency in the face of financial barriers: Development of a conceptual framework for people with cardiovascular-related chronic disease	doi: http://dx.doi.org/10.1097/MD.0000000000005561	Campbell, D. J., Manns, B. J., Leblanc, P., Hemmelgarn, B. R., Sanmartin, C., & King-Shier, K.	Departments of Medicine and Community Health Sciences, Cumming School of Medicine, b Faculty of Nursing, University of Calgary, Calgary, AB.	Indexed article	n/a	Medicine	95	49	1 - 8	2016	Canada	North America	High-income economies	To develop a novel framework for understanding the experience of having a perceived financial barrier.	Diabetes and hypertension	n/a	Patients	Individuals with cardiovascular-related chronic diseases (i.e., heart disease, diabetes, stroke, or hypertension) who had experienced financial barriers	34 patients	Qualitative study	n/a	n/a	n/a	We interviewed 34 participants. We found that the confluence of 2 events contributed to the perception of having a financial barrier —onset of chronic disease and lack of income or health benefits. The impact of having a perceived financial barrier varied considerably. Protective, predisposing, or modifying of factors determined how impactful a financial barrier would be. An individual’s particul…	no	no	no	no	no	no	no	no	no	No	Yes. Lack of money	No	Yes. Lack of health benefits	No	Yes. Supplemental medication insurance, hospital and government programs for the provision of diabetes supplies, support for adaptive equipment, compassionate relief from pharmaceutical companies,	No	No	No	No	No	No	No	No	No
402	Food Insecurity and Cost-related Medication Underuse as Barriers to Glycemic Control in Diabetes	doi: 10.2105/AJPH.2015.302712	Herman D, Afulani P, Coleman-Jensen A, Harrison GG.	Department of Family and Consumer Sciences, California State University Northridge, Northridge, CA.	Indexed article	n/a	American Journal of Public Health	105	10	48 - 59	2015	USA	North America	High-income economies	To investigate whether nonelderly US adults (aged 18-64 years) in food-insecure households are more likely to report cost-related medication underuse than the food-secure, and whether the relationship between food insecurity and cost-related medication underuse differs by gender, chronic disease, and health insurance status.	Diabetes and hypertension	Cardiovascular disease, asthma, arthritis, functional limitation, severe mental illness	Patients	Adults from a combined sample of the 2011 and 2012 National Health Interview Survey (NHIS).	67539 patients	Qualitative study	n/a	n/a	n/a	Using food insecurity as a risk factor to assess cost-related medication underuse could help increase identification of individuals who may need assitance purchasing medications and improve health for those in food-insecure households. Thus, a combination of poor health outcomes and noncompliance with medications because of cost may lead to even worse consequences for individuals in food- insecur…	No	No	No	No	No	No	No	No	No	No	Yes. Nine percent reported taking less medicine to save money, delaying filling a prescription and no being able to afford prescription medicine were each reported by 11%.	Yes. A higher prevalence of cost related medication underuse was found amonh those who were female: aged 45 to 64 years; separated, widowed, or divorced.	Yes. The odds of skipping medication to save money among those with no insurance was about 3 times that of those with full coverage (OR= 3.0). Those with partial insurance had 2.5 times as high odds of skipping medications compared with those with full coverage.	Yes. When we controlled for other factors, including income, people living in food-insecure households were more likely to report cost-related medication underuse.	No	No	No	No	No	No	No	No	No	No
404	Food Insecurity, Processes of Care, and Self-Reported Medication Underuse in Patients with Type 2 Diabetes: Results from the California Health Interview Survey	doi: 10.1111/j.1475-6773.2012.01463.x	Billimek J, Sorkin DH	Division of General Internal Medicine and Primary Care and Health Policy Research Institute, University of California, Irvine, CA	Indexed article	n/a	Health Services Research	47	6	2159-2168	2012	USA	North America	High-income economies	To assess the independent association of food insecurity with processes of care and delays in filling prescriptions.	Diabetes	n/a	Patients	Adults with type 2 diabetes who reported seeing a doctor in the past year and reported that they are currently taking medications for diabetes	3401 patients	Cross sectional	n/a	n/a	n/a	Food insecurity (a state of limited or uncertain access to food due to inadequate financial) resources may increase delays in filling prescriptions in daily life (delaying or failing to fill prescriptions both at treatment initiation - “primary nonadherence” and when a supply of the medication must be replenished over the course of treatment - “refill nonadherence” or “non-persistence”), even tho…	No	No	No	No	No	No	No	No	No	No	No	Yes. Respondents who reported food insecurity were significantly more likely to delay filling a prescription due to cost	No	No	No	No	No	No	No	No	No	No	No	No
406	Frontline health workers as brokers: provider perceptions, experiences and mitigating strategies to improve access to essential medicines in South Africa	doi: 10.1186/s12913-014-0520-6	Bvudzai Priscilla Magadzire, Ashwin Budden, Kim Ward, Roger Jeffery and David Sanders	University of the Western Cape, School of Public Health, South Africa	Indexed article	n/a	BMC Health Services Research	14	520	1 - 10	2014	South Africa	Sub-Saharan Africa	Upper-middle-income economies	Highlighting the views of primary health care providers on supply- and demand-related access to medicines barriers in the Eastern Cape Province, and how providers in their day-to-day practise, mitigate challenges faced by patients.	Diabetes	TB, HIV, and unipolar depression.	Health providers	Nurses (health centre managers also commonly known as facility managers and disease programme managers), doctors and pharmacy personnel (pharmacists or pharmacist assistants or dispensing nurses). From six public sector Community Health Centres (CHCs) in two districts (one rural and one urban) in the Eastern Cape Province. Age 24-63	36 health providers	Qualitative study	n/a	n/a	n/a	All five ATM barriers are important and they interact in complex ways. Context-sensitive responses which minimise treatment interruption are needed. While broad-based changes encompassing all disease programmes to improve ATM are needed, a beginning could be to assess the appropriateness, feasibility and sustainability of existing brokerage mechanisms.	Yes. Stock out, particularly in rural clinics.	No	No	Yes. Lack of dedicated vehicles to transport medicines from the community health center to rural clinics	No	No	Yes. Public transport absent or limited. Rural patients face more access barriers as a result of poverty and underdeveloped transport infrastructure. Out of sync with public transport networks.	No	Yes. Proximity of health services to social services emerged as important because social grants are central to poor people’s livelihoods.	Yes. Unaffordable transport costs were identified as a cross-cutting theme.	No	No	No	No	No	No	No	No	Yes. Inability to recognise that circular migration is a key feature among patients	Yes. Ability to combine medicine collection appointments with other personal business made it more appealing.	No	No	No	No
423	Health disparities: A barrier to high-quality care	doi: 10.2146/ajhp050064	C. Daniel Mullins, Lisa Blatt, Confidence M. Gbarayor, Hui-Wen Keri Yang, Claudia Baquet	Department of Pharmaceutical Health Services Research, University of Maryland School of Pharmacy.	Indexed article	n/a	American Journal of Health-System Pharmacy	62	18	1873–1882	2005	USA	North America	High-income economies	To analyze disparities in the treatment of cardiovascular disease, diabetes mellitus, and cancer among the sexes and racial groups and possible interventions.	Hypertension and diabetes	Cardiovascular diseases, Cancer	Patient Health providers	n/a	n/a	Report, review or discussion article	n/a	n/a	n/a	Health disparities continue to exist, particularly among minority groups. Interventions aimed at eliminating these disparities should include ensuring cultural competence among health care providers and improving health literacy among patients.	No	No	No	No	No	No	No	No	No	No	Yes. Out-of-pocket expenses affect medical service utilization	No	Yes. Lack of prescription insurance coverage.	No	No	No	No	No	No	Yes. Community based services, and targeted to specific minority populations.	Yes. Language barrier, limited English skills may have difficulty communicating with their health care providers about non-Western medicines.	No	Yes. Patients may eliminate some information that they assume the physician will not find acceptable.	No
429	Healthcare Access Among Young Adults: Impact of the Affordable Care Act on Young Adults With Hypertension	doi: 10.1016/j.amepre.2017.07.013	Jing Fang, Guijing Wang, Carma Ayala, Salvatore J Lucido, Fleetwood Loustalot	Division for Heart Disease and Stroke Prevention, National Center for Chronic Disease Prevention and Health Promotion, Centers for Disease Control and Prevention	Indexed article	n/a	Am J Prev Med	53	6	S213-S219	2020	USA	North America	High-income economies	To assess whether the ACA provision extending existing dependent coverage to children under age 26, as well as additional provisions that took effect in 2014, was accompanied by improved access to care among young adults with hypertension similar to all young adults under 26 years.	Hypertension	n/a	Patients	Young patients ages 19-23	10490 individuals during 2006–2009, 14028 individuals during 2011–2014	Cross sectional	n/a	n/a	n/a	Among young adults, the frequencies of barrier indicators were significant lower in 2011–2014 than 2006–2009, except “did not see doctor in past 12 months”. Among those with hypertension, the percentage reporting “no health insurance” (31.3% vs 23.3%, p=0.037), “no place to see a doctor when needed” (30.5% vs 21.6%, p=0.031) or “cannot afford prescribed medicine” (23.0% vs 15.3%, p=0.023) were si…	No	No	Yes. For young adults were no place to see a doctor when needed	No	No	No	No	No	No	No	Yes. Young adults with hypertension were more likely to be unable to afford prescribed medicine when needed	No	Yes. Inadequate coverage. It is possible that even with health insurance, young adults with hypertension could be facing challenges such as being “underinsured” or have misperceptions about their long-term risk. 25, 26 Previous research has found that 1 in 4 adults with hypertension reported their insurance coverage to be inadequate, which may lead to delaying or forgoing needed care due to cost	No	Yes. The improvements in access to care included a higher proportion reporting health insurance coverage.	No	No	No	No	No	No	No	No	No
438	Homelessness and diabetes: reducing disparities in diabetes care through innovations and partnerships	doi: 10.1016/j.jcjd.2012.04.015	Davachi S,Ferrari I	Diverse Populations, Chronic Disease Prevention and Management Strategies, Alberta Health Services, Calgary, Alberta, Canada	Indexed article	n/a	Canadian Journal of Diabetes	36	2	75-82	2012	Canada	North America	High-income economies	To identify barriers and improve access to diabetes programs for homeless people.	Diabetes	n/a	Patients	Homeless and low-income individuals ( 16 years) who lived in the CDIRC and surrounding low-housing/income communities	524 individuals	Cuasi experimental desing	Case management and group interventions were provided by a multidisciplinary team at a homeless shelter where the homeless congregate and reside.	n/a	19 months (August 2008 to March 2010) (follow up)	Need to have an holistic approach to diabetes treatment, including the social determinants of health.	Yes. Lack of access to medication, and DM supplies	no	Yes. Lack of information on DM, since no access to DM professionals.	no	no	Yes. As homeless people do not have permanent shelters, distance to health providers is a barrier.	no	no	no	No	No	No	Yes. Lack of health insurance for homeless people	No	No	No	No	Yes. There is no health professionals williing to listen.	No	Yes. Increase access to physician, nurse case manager, dietitian and better education on DM.	No	No	Yes. Patients refer they don't have a quiet place with someone who could listen to them regarding their disease	Yes. Lack of literacy and a lack of awarness on patients, beacause some of them didn't know that they had DM
455	Identifying Barriers to Healthcare to Reduce Health Disparity in Zuni Indians Using Focus Group Conducted by Community Health Workers	doi: 10.1111/cts.12127	Shah VO, Ghahate DM, Bobelu J, Sandy P, Newman S, Helitzer DL, Faber T, Zager P.	School of Medicine, University of New Mexico Health Sciences Center, Albuquerque, New Mexico, USA.	Indexed article	n/a	Clinical and translational science	7	1	6 - 11	2014	USA	North America	High-income economies	To identify barriers to healthcare in the Zuni Pueblo.	Diabetes and hypertension	n/a	Patients	Community health representatives (CHRs) (from IHS, Tribal Administration, Zuni School and other health programs)	112 participants	Qualitative study	n/a	n/a	n/a	The implementation of culturally appropriate community-based health promotion programs and preventive screening techniques will improve access to healthcare and diminish health disparities.	No	No	Yes. Lack of training and skill level of providers	No	No	Yes. Long distance	Yes. Difficulty of finding transportation to get to healthcare facilities. Long distance to the stops. Yes. Difficulty reaching designated spots	No	No	No	No	No	No	No	No	Yes. Waiting time was a barrier for filling prescriptions (30 minutes)	Yes. Paperwork was cited as the largest barrier. Difficulty in applying to the federal program Medicaid.	No	No	No	Yes. Embarrased to go. Not getting treatment because of the belief that the problem is the patient’s fault is creating another barrier	No	No	Yes. Lack of awareness of available resources (free cost programs)
457	Identifying gaps in the continuum of care for cardiovascular disease and diabetes in two communities in South Africa: Baseline findings from the HealthRise project	doi: 10.1371/journal.pone.0192603	Wollum A, Gabert R, McNellan CR, Daly JM, Reddy P, Bhatt P, Bryant M, Colombara DV, Naidoo P, Ngongo B, Nyembezi A, Petersen Z, Phillips B, Wilson S, Gakidou E, Duber HC.	Institute for Health Metrics and Evaluation, University of Washington, Seattle, Washington, United States of America	Indexed article	n/a	Plos One	13	3	1 - 16	2018	South Africa	Sub-Saharan Africa	Upper-middle-income economies	To describe baseline findings from HealthRise South Africa, identifying gaps in the continiumm of care, as well as key barriers to care for non-communicable diseases (NCDs).	Diabetes, hypertension, dyslipidemia	n/a	Patients Health system Health providers	Patients were recruited from different facilities, including attendees of both public and private facilities, in order to represent a range of sociodemographic backgrounds. Health providers and Health System members were identified through discussions with the District Health Office leadership and officials at participating health care facilities.	6 patients, 9 individuals, 22 helth providers, 86 health facilities	Mixed method	n/a	n/a	n/a	The investigation found high rates of undiagnosed hypercholesterolemia and hypertension, and poor control of hypercholesterolemia, hypertension and diabetes. The Health Rise Initiative will need to address key supply- and demand-side barriers in an effort to improve important NCD outcomes.	no	no	no	no	no	no	no	no	no	No	No	No	No	No	Yes. To address the lack of NCD continiuum of care, the HealthRise project is implementing community-based interventions like developing new ways to improve linkage and retention through programs such as savings and loan groups, and income and/or food generating group gardens to ensure that patients have the financial and social resources necessary to access treatment and manage their disease aft…	No	No	No	No	No	No	No	No	No
486	Improving Treatment in Hispanic/Latino Patients	doi: 10.1016/j.amjmed.2011.07.019	Cersosimo E, Musi N.	Texas Diabetes Institute, University of Texas Health Science Center, San Antonio, USA.	Indexed article	n/a	The American Journal of Medicine	124	10	S16-S21	2011	USA	North America	High-income economies	To identify factors that contribute to the increased prevalence of type 2 diabetes and strategies that may help to ovecome the barriers in the treatment of type 2 diabetes in Hispanic/Latico patients in USA.	Diabetes	n/a	Patients Health system Health providers	n/a	n/a	Report, review or discussion article	n/a	n/a	n/a	Certain socioeconomic and cultural factors, such as reduced access to healthcare, language barriers, cultural beliefs, and lack of cultural competence by the healthcare provider, are modifiable and should be overcome in order to improve the management of type 2 diabetes in Hispanic/Latino patients. At the healthcare system level, policies should be put into place to reduce disparities between His…	No	No	No	No	No	No	No	No	No	No	Yes. 71% of Hispanics were worried about the expense of medications for diabetes	No	No	No	No	No	No	No	No	No	Yes. Lack of understanding of the Hispanic/Latino patient’s culture (cultural competence) by the healthcare provider	Yes. Hispanics/Latinos also have more medication-related concerns than non-Hispanic whites about the side effects	No	No
501	Inhaled Insulin: Too Soon To Be Forgotten?	doi: 10.1089/jamp.2011.0876	Zarogoulidis P, Papanas N, Kouliatsis G, Spyratos D, Zarogoulidis K, Maltezos E.	Pulmonary Department, Aristotle University of Thessaloniki, Alexandroupolis, Greece.	Indexed article	n/a	Journal of Aerosol Medicine and Pulmonary Drug Delivery	24	5	213-223	2011	Not clearly identified	n/a	Other	To suggest a number of methods that could be applied in this form of administration (inhaled Insulin) to maximize drug absorption and fully exploit the advantages of this route of administration.	Diabetes	n/a	Patients	n/a	n/a	Literature review	n/a	n/a	n/a	The potential of inhaled insulin has not, in the authors’ opinion, been fully explored. Indeed, there are still many compound formulations and ways of administration that need to be investigated. Moreover, there are several patient groups and conditions, in which this route of administration is of questionable value, and this issue needs to be addressed as well.	No	No	No	No	No	No	No	No	No	No	No	Yes. The cost of inhaled insulin is insignificantly higher than that of subcutaneous insulin, because more drug amount must be inhaled to achieve comparable glycemic control.	No	No	No	No	No	No	No	No	No	No	No	No
503	Initiating insulin therapy in type 2 diabetes: benefits of insulin analogs and insulin pens	doi: 10.1089/dia.2008.0287	Brunton S.	Director of Faculty Development, Cabarrus Family Medicine Residency, Charlotte, North Carolina.	Indexed article	n/a	Diabetes Technology & Therapeutics	10	2	247-256	2008	USA	North America	High-income economies	To review the recent technological developments in insulin and insulin delivery devices, with the aim of highlighting how these improvements have the potential to alter negative perceptions of insulin injection therapy for diabetes.	Diabetes	n/a	Patients Health providers	Patients with T2 diabetes who use insulin injection therapy	75 studies	Literature review	n/a	n/a	n/a	Delayed initiation of insulin and subsequent poor adher- ence to complex intensive insulin regimens can compromise metabolic control in people with diabetes. Acceptance of in- sulin injections and adherence to treatment is reduced as a result of a number of issues that may be physiological (e.g., pain perception and weight gain), psychological (e.g., nee- dle anxiety, feelings of failure, social …	no	no	no	no	no	no	no	no	no	No	No	No	No	No	No	No	No	No	No	No	Yes. Social embarrassment and psychological insulin resistance	Yes. Fear of injections	No	Yes. Inconvenience and time required for training, and potential for dosing errors (including accuracy of reconstitution) Yes. Misinformation or lack of proper education about insulin therapy, associating it with poor outcomes such as amputation. Yes. Barrier to initiate. People with diabetes can experience difficulties in accurate self-dosing due to poor vision or impaired manual dexterity.
511	Insulin non-persistence among people with type 2 diabetes: how to get your patients to stay on insulin therapy	doi: 10.1080/00325481.2018.1457396	Garnero TL, Davis NJ, Perez-Nieves M, Hadjiyianni I, Cao D, Ivanova JI, Peyrot M.	University of California at San Francisco, US	Indexed article	n/a	Postgraduate Medicine	130	4	1 - 25	2018	High, middle and low income countries	n/a	Other	To help primary care physicians manage patients who are non-persistent or likely not to be persistent, this review aimed to provide an overview of modifiable and non-modifiable factors associated with insulin non-persistance as well as practical strategies to adress them. These questions that intended to be used to determine wether someone is being non-persistent and assuage any concerns about in…	Diabetes	n/a	Patients	n/a	n/a	Literature review	n/a	n/a	n/a	Non-modifiable factors associated with non-persistance included gender, age, prior treatments, and cost of therapy. Before/at insulin initiation,modifiable factors included patients´perception of diabetes,preference for oral medication, and concerns/expectations about treatment complexity, inconvenience, or side effects. After initiation, modifiable factors included syringe use, difficulties duri…	No	No	No	No	No	No	No	No	No	No	No	Yes. Cost-related factors can play also a role in inducing patients to discontinue or interrupt insulin therapy. In Perot et al., 17.2% and 9.8% of patients reported that cost of therapy was a reason for discontinuation or interruption, respectively.	No	No	No	No	No	No	No	No	No	Yes. Fear of becoming insulin dependent, fear of making a mistake during self-injection, fear of self-injection, and anticipation of potential side effects such as hypoglycemia and weight gain	Yes. Inconvenience related tomore frequent blood glucose monitoring, interference of insulin with daily activities, more frequent healthcare provider visits, having to inject in front of others	No
522	Interprofessional collaboration in diabetes care: perceptions of family physicians practicing in or not in a primary health care team	doi: 10.1186/s12875-019-0932-9 ; PMID: 30871513	Szafran O, Kennett SL, Bell NR, Torti JMI.	Department of Family Medicine, University of Alberta, 6-10 University Terrace, Edmonton, Canada.	Indexed article	n/a	BMC Family Practice	20	44	1 - 10	2019	Canada	North America	High-income economies	To examine the extent to which family physicians collaborate with other health professionals in the care of patients with type 2 diabetes mellitus, comparing those who are part of an interprofessional health care team called a Primary Care Network (PCN) to those who are not part of a PCN.	Diabetes	n/a	Health providers	Primary Care Network family physicians and Non-Family Care Network family physicians	170 health providers	Cross sectional	n/a	n/a	n/a	A significantly greater proportion of PCN physicians vs non-PCN physicians referred patients to pharmacists (23.6% vs 2.6%) or had collaborative working arrangements with diabetes educators (55.3% vs 18.4%), dietitians (54.5% vs 21.1%), or pharmacists (43.1% vs 21.1%), respectively. There were no statistically significant differences between PCN and non-PCN physicians in their confidence with oth…	No	No	No	No	No	No	No	No	No	No	No	No	No	No	No	No	No	No	No	Yes. Interprofessional collaboration in diabetes care is perceived by family physicians as possitive in terms of medication management	No	No	No	No
528	Introduction to Basal Insulin Therapy: Clinical Management of Diabetes	PMID: 29620816	Gonzalvo, Jasmine D	College of Pharmacy, Purdue University, West Lafayette	Indexed article	n/a	Am J Manag Care	24	6	S87 - S92	2018	USA	North America	High-income economies	To discuss and update cinical management of diabetes	Diabetes	n/a	Patients Health providers	n/a	n/a	Report, review or discussion article	n/a	n/a	n/a	Although most people with T2D will start oral antidiabetic agents initially, eventually many will require insulin therapy.Innovative, longeracting insulin products that closely resemble endogenous insulin secretion patterns are improving glycemic management in patients with diabetes.	No	No	Yes. Clinical inertia when they do not initiate more aggressive therapy because of assumptions of nonadherence to pharmacotherapy, diet, and exercise; or because of previously experienced adverse effects, perceived risks of treatments, or the notion that there is no need to be proactive when there are no apparent symptoms of disease.	No	Yes. Approaches to reversing clinical inertia have been recommended, including medical education programs.	No	No	No	No	No	No	Yes. Some patients may not be able to afford some of the newer insulin products. Many of the newer insulin analogs are more costly than older formulations	No	No	No	No	No	No	No	No	No	Yes. Fear of injections, weight gain and hypoglycemia and their consequences.	No	No
533	Is the use of insulin analogues cost-effective?	doi: 10.1007/s12325-008-0043-9	Leichter S	Center for Diabetes and Metabolism, Columbus Research Foundation, Brookstone Centre Parkway, Columbus, USA	Indexed article	n/a	Adv Ther	25	4	285-99	2008	US, Canada, Dennmarc, Finnald, Germany, Norwey, Spain, Sweden and United Kingdom	Other	High-income economies	describes how insulin analogues (insulins lispro, aspart, glulisine, glargine and detemir) may have a role to play in overcoming barriers to insulin acceptance and improving adherence with therapy, and examines their cost-effectiveness as determined in published studies	Diabetes	n/a	Health system Health providers	n/a	n/a	Report, review or discussion article	n/a	n/a	n/a	Retrospective analyses of managed care databases show that higher prescription costs for analogues are offset by lower hypoglycaemia-related costs and/or inpatient claims. Relative to human insulins, analogues provide a better balance between glycaemic control and tolerability. Patients’ fear of hypoglycaemia is allayed; the pen devices used with analogues facilitate insulin injection; and the ph…	No	No	No	No	No	No	No	No	No	No	No	Yes. Insulin analogs are more expensive to the payer than human insulins.	No	No	Yes. The prescription costs of insulin analogues are more expensive than those of human insulins. For patients, the cost may be similar to that of human insulin, because analogues are covered by many healthcare plans. Pharmacoeconomic analyses that consider all the costs and benefits of analogues show that the higher prescription costs of analogues are offset by lower costs of hypoglycaemic event…	No	No	No	No	No	Yes. Psychological insulin resistance	Yes. Concern about for hypoglycemia	No	No
556	Looking beyond the issue of access to insulin: what is needed for proper diabetes care in resource poor settings	doi: 10.1016/j.diabres.2010.03.029	Beran D, Yudkin J	Centre for International Health and Development, University College London, Guilford Street, London, UK	Indexed article	n/a	Diabetes Research and Clinical Practice	88	3	217-221	2010	Mali ; Mozambique ; Nicaragua ; Vietnam ; Zambia	Other	Other	To assess the path of insulin and other diabetes related supplies to identify problems with affordability and accessibility	Diabetes	n/a	Patients	n/a	n/a	Report, review or discussion article	n/a	n/a	n/a	Lack of insulin leads to poor outcomes for people with diabetes, but access to medicines alone cannot improve levels of health in resource poor settings. Health system support is needed	No	no	Yes. Healthcare workers don't have the proper tools of diagnosis of DM1, leaving many individuals undiagnosed.	Yes. Lack of supplies, in public sector mainly syringes, in all countries. Except on Nicaragua were they charge extra VAT to each syringe	no	no	Yes. Worse connectivity to tertiary facilities and diabetes healthcare for individuals living in rural areas.	no	no	Yes. In Vietnam and Mozambique there were high costs of transportation	No	Yes. Mali had the highest insulin prices.	No	Yes. No centralised tendering of insulin, making prices differ from one place or the other	Yes. Government policies made insulin free of charge in Nicaragua, gives subsides in Mozambique and Health insurance coverage in Vietnam)	No	No	No	No	Yes. DM associations provide support that health systems are not able to, giving support and education to DM patients.	No	No	No	No
557	Low socioeconomic status and absence of supplemental health insurance as barriers to diabetes care access and utilization	doi: https://doi.org/10.1016/S1499-2671(08)23007-8	Kwan J, Razzaq A, Leiter LA, Lillie D, Hux JE	Faculty of Medicine, University of Toronto, Toronto, Ontario, Canada	Indexed article	n/a	Canadian Journal of Diabetes	32	3	174-181	2008	Canada	North America	High-income economies	The purpose of this study was twofold: to elucidate key indicators of suboptimal diabetes care in Ontario, and to identify patient-reported barriers that are preventing the gap between current and optimal care from being closed. We were especially interested in elucidating barriers that were amenable to policy change.	Diabetes	n/a	Patients	Household with an annual household income of <$30 000. Using this criterion, the low-income neighbourhood sample was derived entirely from urban communities. The low-income cut-off of $30 000 was selected based on the low-income cut-offs after tax guideline published by Statistics Canada for 2004	763 individuals, 387 individulas from low-income neighbourhood	Cross sectional	n/a	n/a	n/a	Low socioeconomic status and the absence of supplemental health insurance act as financial barriers to accessing optimal care. These barriers may be amenable to policy change.	No	No	No	No	No	No	No	No	No	No	No	No	Yes. Absence of supplemental health insurance was an independent predictor of skipping medications (OR 5.17, 95% CI 3.07–8.72, p<0.001) and BG testing (OR 4.37, 95% CI 2.71–7.05, p<0.001) due to cost.	No	No	No	No	No	No	No	No	No	No	No
558	Low utilization of health care services following screening for hypertension in Dar es Salaam (Tanzania): a prospective population-based study	doi: 10.1186/1471-2458-8-407	Bovet, P., Gervasoni, J. P., Mkamba, M., Balampama, M., Lengeler, C. and Fred Paccaud, F.	University Institute of Social and Preventive Medicine (IUMSP), University Hospital Center and University of Lausanne, Lausanne, Switzerland	Indexed article	n/a	BMC Public Health	8	407	1 - 8	2008	Tanzania	Sub-Saharan Africa	Lower-Midde-income economies	To determine the proportion of patients who utilized health services after having been diagnosed as hypertensive and advised to seek health care for further hypertension management.	Hypertension	n/a	Patients	Patients, aged between 25 and 64 years, that lived in 5 contigous branches of the Temeke municipality of Dar es Salaam.	9254 at the beginning, 161 followed for 12 month	Cohort study	n/a	n/a	12 months (follow up)	Low utilization of health services after hypertension screening suggests a small impact of a patient-centered screen-and-treat strategy in this low-income population.	Yes. Services like organized health care that exist for the diagnosis and treatment of hypertension and where anti-hypertensive medications can be purchased at all times (both in public and private pharmacies) are not available in many rural areas.	no	no	no	No	no	no	no	no	No	No	Yes. Cost of treatment were the reasons reported most often for not attending health care.	No	No	Yes. The observations in this study correspond to a situation in which some organized health care exists for the diagnosis and treatment of hypertension and where anti-hypertensive medications can be purchased at all times (both in public and private pharmacies).	No	No	No	No	No	No	No	No	Yes. Lack of awareness on hypertension, low priority given to asymptomatic conditions and competing priorities.
562	Management of newly diagnosed patients with type 2 diabetes: what are the attitudes of physicians? A SUBITO!AMD survey on the early diabetes treatment in Italy	doi: 10.1007/s00592-012-0374-5	Concetta Suraci, Franca Mulas, Maria Chiara Rossi, Sandro Gentile, Carlo Bruno Giorda	Sandro Pertini Hospital	Indexed article	n/a	Acta Diabetoloica	49	6	429-433	2012	Italy	Europe and Central Asia	High-income economies	To investigate attitudes and opinions of physicians toward the care of newly diagnosed patients with type 2 diabetes	Diabetes	n/a	Health providers	Physicians	593 health providers	Cross sectional	n/a	n/a	n/a	In conclusion, this AMD web-based survey calls for new actions aiming to render the diabetes care more homoge- nous, while reducing clinical inertia.	No	No	No	No	No	No	No	No	No	No	No	No	No	No	No	No	Yes. Bureaucracy (medical prescriptions, therapeutic plans and other documents)	No	No	No	Yes. Patient unwillingness to be involved in diabetes care	No	No	No
570	Medication Acquisition and Self-Reported Adherence in Veterans With Hypertension	doi: 10.1097/mlr.0b013e31818e7d4d	Thorpe CT, Bryson CL, Maciejewski ML, Bosworth HB.	Health Innovation Program, Department of Population Health Sciences, University of Wisconsin	Indexed article	n/a	JSTOR	47	5	474-480	2009	USA	North America	High-income economies	To examine factors associated with oversupply of antihypertensiva medication, adn examine evidence for medication acquisition as distinct from self-reported adherence.	Hypertension	n/a	Patients	Male veterans	562 patients	Cross sectional	n/a	n/a	n/a	Antihypertensive oversupply was common and may arise from different circumstances than undersupply. Measures of medication acquisition and self-reported adherence appear to provide distinct, complementary information about patients medication-taling begavior.	Yes. Undersupply of prescribed medication, is widely observed in hypertension care	No	No	No	No	No	No	No	No	No	No	No	No	No	No	No	No	No	No	No	No	No	No	No
575	Medication Possession and Glycemic Control Among Uninsured Type 2 Diabetics	doi: https://doi.org/10.1016/j.nurpra.2012.02.001	Ward W, Armbrecht ES, Lavin MA.	Conway Interfaith Clinic	Indexed article	n/a	The Journal for Nurse Practitioners - JNP	8	7	528 - 533	2012	USA	North America	High-income economies	The overarching purpose of this study was to answer the question: Is HgbA1c percentage related to possession ratio, monthly income, and drugs costs/month/patient? (...) The first aim was to determine the relationship between HgbA1c values and the following 3 continuous variables:medication possession ratio (MPR), monthly income, and drug costs/month/patient.	Diabetes	n/a	Patients	Patients meeting inclusion criteria had a diagnosis of type 2 diabetes, took medication for type 2 diabetes (insulin or oral antigyperglycemic agents), and were 18 to 64 years old, mentally competent, uninsured, Ennglish speaking, and enrolled in the clinic patient assitance program or receiving prescriptions from retail pharmacy prescription drug program.	35 patients	Cohort study	n/a	n/a	6 months (follow up)	Even in this small study, it wasclear that, though lowcost prescriptions help, they do not completely remove cost as a barrier to medication refill adherence. There was a statiscally significant association between drug costs/month/patient and HgbA1c. As the former increases, so does the latter.	No	No	No	No	No	No	No	No	No	No	No	Yes. The statiscally significant relationship between drug cost/month/patient and HgbA1c in this study indicates that as HgbA1c increases, more medication is prescribed to control diabetes. As monthly medication cost increase, the amount of monthly income needed to cover them increases, thereby increasing the economic burden.	No	No	No	No	No	No	No	No	No	No	No	No
580	Medication-taking beliefs and diabetes in American Samoa: a qualitative inquiry	doi: 10.1007/s13142-012-0114-y	Stewart Diana W, DePue Judith, Rosen Rochelle K, Bereolos Nicole, Goldstein Michael G, Tuitele John, Nu’usolia Ofeira, McGarvey Stephen T	Alpert Medical School at Brown University, Providence, United State of America	Indexed article	n/a	TBM	3	1	30 - 38	2013	American Samoa	East Asia and Pacific	Upper-middle-income economies	To explore diabetes medication-taking experiences and knowledge and related cultural beliefs in America samoa adults with diabetes and healthcare providers.	Diabetes	n/a	Patients Health providers	American Samoan adults with type 2 diabetes selected from the patient registry at the Tafuna Family Health Center (TFHC) and health providers who interacted with diabetes patients	39 patient, 13 health providers	Qualitative study	n/a	n/a	n/a	Patients and providers reported that barriers such as confusion about medications and concern about medication costs negatively influence medication taking, while cultural values and obligations both positively and negatively impact medication adherence.	Yes. Medication availability is an issue, as the pharmacy sometimes runs out of medications and patients are unable to fill their prescriptions.	No	No	No	No	No	No	No	No	No	No	Yes. High medication costs are a huge barrier to medication taking.	No	No	No	No	No	No	No	Yes. It is better when healthcare providers spend time discussing patients' medication regimens and use techniques for those with low literacy, such as speaking more slowly, reading instructions aloud, and checking for understanding by asking patients to repeat what they understand	No	Yes. Both patients with diabetes and diabetes healthcare providers reported concern about medication side effects	No	Yes. Both patients with diabetes and diabetes healthcare providers reported that confusion about how and when to take diabetes medications
591	Models of care for chronic conditions in low/middle-income countries: a `best fit' framework synthesis	doi: 10.1136/bmjgh-2018-001077	Dorothy Lall, Nora Engel, Narayanan Devadasan, Klasien Horstman, Bart Criel	Health Service Research, Institute of Public Health, Bengaluru, India	Indexed article	n/a	BMJ Global Health	3	e001077	1-12	2018	Low- and middle-income countries (LMICs): Asian region: South India, India, Bangladesh, Vietnam, Mongolia, Cambodia, Malaysia, Tunisia, Kenya, Zambia, Nigeria South American region: Mexico, Costa Rica, Colombia, Brazil	Other	Other	To develop a chronic care model relecant to LMICs	Diabetes and hypertension	n/a	Patients Health system Health providers	Primary care to deliver quality care for chronic conditions	24 studies (the search yielded 404 articles, 338 were excluded after reviewing abstracts. Further, 42 articles were excluded based on criteria. Twenty-four studies were included for analysis)	Other	n/a	n/a	n/a	All themes of the chronic care model (CCM), identified a priori, were represented in primary studies. Four additional themes for the model were identified: a focus on the quality of communication between health professionals and patients, availability of essential medicines, diagnostics and trained personnel at decentralised levels of healthcare, and mechanisms for coordination between healthcare…	Yes. Shortages in medicines, especially at publicly funded facilities.	No	No	No	No	Yes. Large distance to the facility , more in rural areas where there were no medical services to meet.	No	No	No	No	Yes. Cost of paying for drugs, patient’s inability to purchase care for their chronic condition.	No	No	No	Yes. Health insurance provided.	No	No	No	Yes. Lack of coordination between different healthcare providers (public and private, modern and traditional).	No	No	No	No	No
594	Motivational interviewing to explore culturally and linguistically diverse people's comorbidity medication self-efficacy	doi: 10.1111/jocn.12700	Williams A, Manias E, Cross W, Crawford K.	Peninsula Campus School of Nursing and Midwifery, Monash University Health Sciences, Frankston, Vic., Australia.	Indexed article	n/a	Journal of Clinical Nursing	24	10	1269 - 1279	2014	Australia	East Asia and Pacific	High-income economies	To examine the perceptions of a group of culturally and linguistically diverse participants with the comorbidities of diabetes, chronic kidney disease and cardiovascular disease to determine factors that influence their medication self-efficacy through the use of motivational interviewing.	Diabetes	Chronic kidney disease and cardiovascular disease	Patients	Patients with these comorbidities aged ≥18 years of age whose preference it was to speak Greek, Italian or Vietnamese were recruited from nephrology outpatient clinics of two Australian metropolitan hospitals in 2009 culturally and linguistically diverse participants (CALD).	26 patients	Qualitative study	n/a	n/a	n/a	Thematic analysis revealed three core themes which were attitudes towards medication, having to take medication and impediments to chronic illness medication self‐efficacy. A lack of knowledge about medications impeded confidence necessary for optimal disease self‐management. Participants had limited access to resources to help them understand their medications.	No	No	No	No	No	No	No	No	No	No	No	Yes. Participants saw medications as a costly burden that interfered with their lifestyle; yet, they felt compelled to take their medications to maintain their current health status. Three participants spoke about the cost of their medication, where they were reluctant to fill their prescriptions because they were expensive and ‘everything costs so much’	No	No	Yes. Seven participants reported the benefits of the Australian Pharmaceutical Benefits Scheme ‘safety net’; under this scheme the Australian Government subsidises the cost of listed prescription medications and once the individual reaches the predetermined Safety Net Threshold, prescription medication becomes significantly cheaper or at no cost.	No	No	No	No	Yes. Bilingual health professionals. Ensuring adequate understanding and partnership between the doctor and patient by matching patients with doctors of the same culture and language.	No	No	No	Yes. Health literacy negatively affecting self-efficacy in disease self-management
601	Near equality in quality for medication utilization among older adults with diabetes with universal medication insurance in Ontario, Canada	doi: 10.1111/jep.12104 ; PMID: 24304561	Shah BR, Booth GL, Lipscombe LL, Feig DS, Bhattacharyya OK, Bierman AS.	University of Toronto, Toronto, Ontario, Canada; Institute for Clinical Evaluative Sciences, Toronto, Ontario, Canada.	Indexed article	n/a	Journal of Evaluation in Clinical Practice	20	2	176-183	2014	Canada	North America	High-income economies	To determine if demographic, community or health status disparities in cardioprotective medication utilization by diabetes patients exist under a universal drug insurance programme, and whether they narrow or widen during periods of increasing drug utilization.	Diabetes and hypertension	n/a	Patients	South Asian, Chinese , European and Canadian, Over 65 -80y All people alive and resident from Ontoario with DM diagnosis.	504093 individuals	Cohort study	n/a	n/a	1996 to 2010	Disparities in medication use associated with many demographic, community and health status characteristics (such as sex, income or mental health conditions) were minimized in a population of seniors with diabetes with universal medication insurance. This study shows that universal coverage can address many (although not all) disparities in drug utilization.	no	no	no	no	no	no	no	no	no	No	No	No	No	No	Yes. Income didn't affect drug utilization, since there is universal health coverage in Canada	No	No	No	No	No	No	No	No	No
615	Ongoing challenges in access to diabetes care among the indigenous population: perspectives of individuals living in rural Guatemala	doi: https://doi.org/10.1186/s12939-019-1086-z	Nieblas-Bedolla, E., Bream, K.D.W., Rollins, A. et al.	Perelman School of Medicine, University of Pennsylvania, Philadelphia, PA, USA	Indexed article	n/a	International Journal for Equity in Health	18	180	1 - 10	2019	Guatemala	Latin America & the Caribbean	Upper-middle-income economies	To better understand how indigenous people experience living with type 2 diabetes and its management.	Diabetes	n/a	Patients	Adult indigenous in a rural town of Sololá Department, Guatemala	15 individuals	Qualitative study	n/a	n/a	3 months (observation period)	Both structural and cultural barriers continue to impact diabetes care for indigenous communities in rural Guatemala. The interviews in this study suggest that indigenous people experience mistrust in the health care system, unreliable access to care, and mental health comorbidity in the context of type 2 diabetes care. These experiences are shaped by the complex relationship among poverty, gende…	Yes. For participants with diabetes, proper access to medications was essential to manage their condition and any further complications that may arise from it. The scarce availability of medications for diabetes was a widespread problem. Although the country of Guatemala has universal healthcare and is required by law to provide care to all who need it, regardless of race, sex, gender, or ability…	No	No	No	No	No	No	No	No	No	No	No	No	No	No	No	No	No	No	No	No	No	Yes. Participants held varying impressions on the quality of care that they received as patients. From positive reviews to recollections of mistreatment or abuse. These were often related to encounters in public and not private health centers	No
619	Opportunities to encourage mail order pharmacy delivery service use for diabetes prescriptions: a qualitative study	doi: 10.1186/s12913-019-4250-7	Julie A. Schmittdiel , Cassondra J. Marshall, Deanne Wiley, Christopher V. Chau, Connie M. Trinacty, J. Frank Wharam, O. Kenrik Duru, Andrew J. Karter and Susan D. Brown	Division of Research, Kaiser Permanente Northern California	Indexed article	n/a	BMC Health Services Research	19	422	1-8	2019	USA	North America	High-income economies	To inform patient outreach strategies for a pragmatic clinical trial designed to increase mail order pharmacy use among diabetes patients	Diabetes	n/a	Patients	One inpatient diagnoses or 2 outpatient diagnoses of DM2, ages 18-89 and had filled an oral diabetes medication prescription.	28 patients, 6 health prividers	Qualitative study	n/a	n/a	n/a	This study found that while patients with diabetes may benefit from mail order pharmacy use, they perceive numerous barriers to using the service. These findings will inform the design of interventions and quality improvement initiatives to increase mail order pharmacy use, which in turn may improve medication adherence and outcomes in diabetes patients, across health care systems.	No	No	No	No	No	No	No	No	Yes. Mail order pharmacy	No	No	No	No	No	No	No	No	No	No	No	No	No	No	No
625	Out-of-pocket costs and diabetes preventive services: the Translating Research Into Action for Diabetes (TRIAD) study	doi: 10.2337/diacare.26.8.2294	Karter AJ, Stevens MR, Herman WH, Ettner S, Marrero DG, Safford MM, Engelgau MM, Curb JD, Brown AF; Translating Research Into Action for Diabetes Study Group	Division of Research, Kaiser Permanente, Oakland, California, USA.	Indexed article	n/a	The American Diabetes Association	26	8	2294-2299	2003	USA	North America	High-income economies	To investagate the effect of out-of-pocket expenditures on the utilization of recommended diabetes preventive services	Diabetes	n/a	Patients	Patients with diabetes, 18 years of age or older, not pregnant, and had diabetes for at least 1 year in 10 managed care health plans and 68 provider groups across the U.S.	11992 patients	Cross sectional	n/a	n/a	n/a	Beneﬁt packages structured to derive greater ﬁscal contribution from the health plan membership result in suboptimal use of diabetes preventive services and may thus lead to poorer clinical outcomes, greater future costs, and lower health plan quality ratings.	No	No	No	No	No	No	No	No	No	No	No	No	No	Yes. Among insulin-treated patients, the conditional probability of daily SMBG decreased signiﬁcantly as the out-of-pocket cost for the test strips increased.	No	No	No	No	No	No	No	No	No	No
626	Out-of-pocket healthcare expenditure burdens among nonelderly adults with hypertension	PMID: 25181569	Didem Minbay Bernard, Patrik Johansson, Zhengyi Fang	Agency for Healthcare Research and Quality, Rockville.	Indexed article	n/a	Am J Manag Care	20	5	406-413	2014	USA	North America	High-income economies	To examine the prevalence of high out-of-pocket burdens and self-perceived financial barriers to care among patients receiving hypertension treatment.	Hypertension	n/a	Patients	Persons 18 to 64 years receiving treatment for hypertension from a nationally representative sample of the US population from the 2007 to 2009 Medical Expenditure Panel Survey.	9383 patients with hypertension treatment, 17404 persons with other chronic conditions, 47650 with no chronic conditions	Cross sectional	n/a	n/a	n/a	High burdens may deter patients from getting needed care. Our findings have 2 distinct policy implications. First, raising aware- ness among providers regarding the prevalence of high out-of- pocket burdens and financial barriers to care may encourage physicians to discuss healthcare coverage and associated costs with their patients.To the extent that patients’ perceptions	no	no	no	no	no	no	no	no	no	No	Yes. The prevalence of high total burdens (high burden is defined as health-related spending in excess of 20% of income) was significantly greater for persons receiving treatment for hypertension (13.1%) compared with other chronically ill (10.5%) and well patients (5.3%). Among hypertension patients with high total burdens, 15.7% said they were unable to get care and 13.6% said they delayed care…	No	Yes. Self-perceived financial barriers were highest among the uninsured and those with public coverage: 35.2% among the uninsured and 23.9% among those with public cover- age said they were unable to get care due to financial reasons.	No	No	No	No	No	No	No	No	No	No	No
631	PCSK9 inhibitor access barriers-issues and recommendations: Improving the access process for patients, clinicians and payers	doi: 10.1002/clc.22713	Seth J. Baum, Peter P. Toth, James A. Underberg, et al.	Department of Integrated MedicalSciences, Charles E. Schmidt College ofMedicine, Florida Atlantic University, BocaRaton, Florida	Indexed article	n/a	Clinical Cardiology	40	4	1 - 13	2017	USA	North America	High-income economies	This review documents the development of a novel and highly promising drug class, and the barriers to access encountered by cliniciaans and their patients across the United States.	Dyslipidemia	Atherosclerotic cardiovascular disease	Patients Health providers	n/a	n/a	Report, review or discussion article	n/a	n/a	n/a	Unnecessary PCSK9 mab access barriers have been identified, andcogent solutions have been recommended. It is only with clear guid-ance to all invested parties, including patients, clinicians, payers, andPBMs, that appropriate access to PCSK9 mab will be achieved.	No	No	No	No	No	No	No	No	No	No	No	No	Yes. The appeals process enables clinicians to petition for a change in an insurance provider´s decision regarding a prescribed therapeutic. In the case of PCSK9 mab, appeals are the norm rather than the exception. As noted above, the Symphony report found that greater than 80% of initial prescriptions for PCSK9 mab are denied. Of these initial denials, after extensive appeals, 46.6% of Medicare …	No	No	No	Yes. The PA has become a nearly universal tool to limit patient access to medications. PAs require that healthcare practitioners collect specific data deemed necessary for medication approval. Complex paperwork (up to 17 pages in the case of the PCSK9 mab) often delays or discourages patient access to newer or more costly drugs.	No	No	Yes. Creating payer websites to expedite the process of the PA, assigning case managers with whom doctors offices can communicate directly and efficiently, and enabling offices to complete a simplified and harmonized online PA represent a few potential solutions. Such changes would lead to shorter times for response and limited waiting "on hold" for service	No	No	No	No
639	Patent and exclusivity status of essential medicines for non-communicable disease.	doi: 10.1371/journal.pone.0051022 ; PMID: 23226453	Mackey TK, Liang BA	Institute of Health Law Studies, California Western School of Law, San Diego, California, United States of America ; Joint Doctoral Program on Global Health, University of California San Diego-San Diego State University, San Diego, California, United States of America	Indexed article	n/a	Plos One	7	11	e51022	2012	USA	North America	High-income economies	To assess intellectual property rights (‘‘IPRs’’) that may impede generic production and availability and affordability to essential NCD medicines.	Diabetes, hypertension, dyslipidemia	Cancers, respiratory disease, cardiovascular disease	Health system	Medicines listed in the World Health Organization’s Model List of Essential Drugs (Medicines) (‘‘MLEM’’) and other WHO sources for drugs treating certain NCDs. i.e., cardiovascular and respiratory disease, cancers, and diabetes.	359 MLEM medicines	Other	n/a	n/a	n/a	None of the Targeted NCD Medicines have applicable patent/exclusivity provisions that could hinder possible generic production of the API or MLEM-indicated formulation or dosage. Ensuring availability and affordability of potential generic formulations of NCD MLEM medicines appears to be more complex than the presence of IPRs with API, dosage, or administration patent or exclusivity protection. H…	No	No	No	Yes. Patent/exclusivity provisions might be barriers for generic productions, hence access to essential medicines	No	No	No	No	No	No	No	No	No	No	No	No	No	No	No	No	No	No	No	No
642	Patient Perspectives on Factors Influencing Medication Adherence Among People with Coronary Heart Disease (CHD) and CHD Risk Factors	doi: https://doi.org/10.2147/PPA.S222176	Mondesir FL, Levitan EB, Malla G, Mukerji R, Carson AP, Safford MM, Turan JM.	Division of Cardiovascular Medicine, School of Medicine, University of Utah, United State of America	Indexed article	n/a	Patient Preference and Adherence	1	3	2017 - 2027	2019	USA	North America	High-income economies	To explore how factors related to the patient (e.g. self-efficacy), social/economic conditions (e.g. social support and cost of medications), therapy (e.g. side effects), health condition (e.g. comorbidities), and the healthcare system/healthcare team (e.g. support from healthcare providers and pharmacy access) influence medication adherence	Diabetes, hypertension, dyslipidemia	n/a	Patients	Ambulatory care patients aged ≥45 years who were using medications for diabetes, hypertension, dyslipidemia and/or CHD, recruited from the University of Alabama at Birmingham Health System’s Endocrinology and Cardiology clinics	18 patients	Qualitative study	n/a	n/a	n/a	These results underscore the need for multidimensional interventions aimed at improving medication adherence and overall health of patients with CHD and CHD risk factors.	No	No	No	No	No	No	No	No	Yes. The ease of getting to the pharmacy (transportation availability, close distance and short time to pharmacy and lower number of pharmacies used) resulted in improved medication access. Used mail order pharmacies improve medication access and adherence.	No	No	No	No	No	No	No	No	No	No	No	No	No	No	No
647	Patient pathways and perceptions of treatment, management, and control Bangladesh: a qualitative study	doi: 10.2147/PPA.S163385	Naheed A, Haldane V, Jafar TH, Chakma N, Legido-Quigley H.	Program for Health Services and Systems Research, Duke NUS Medical School, Singapore	Indexed article	n/a	Patient Preference and Adherence	14	12	1437-1449	2018	Bangladesh	South Asia	Lower-Midde-income economies	To explore patient pathways to care, as well as knowledge of and adherence to hypertension care.	Hypertension	n/a	Patients	Hypertensive patients in two rural districts in Bangladesh. Whether controlled or uncontrolled. Religious: Islam and Hindu	20 patients	Qualitative study	n/a	n/a	n/a	Most patients considered hypertension an important disease, albeit reporting taking medication only when symptomatic. Patients followed three pathways: specialized hospitals for acute care, private hospitals/local pharmacy for nonacute symptoms, and incidental hypertension identification while being treated for another condition.	Yes. Lack of medicines when accessing government health facilities.	No	Yes. Lack of available doctors.	No	Yes. Pharmacy as an access point. Easy access to pharmacies.	Yes. Distance to government settings.	No	No	No	Yes. Cost of transport.	No	Yes. Cost of medicines when a lots of them are prescribed.	No	Yes. Cost of time and travel (indirect cost).	Yes. Free medicine from the government clinics.	No	No	No	Yes. Lack of outreach into the community for chronic conditions, such as hypertension.	No	No	No	Yes. The government doctors neglect the patient In public hospitals, (doctors) not having enough time to spend with patients	Yes. Taking medication only when symptomatic
649	Patient related factors for optimal blood pressure control in patients with hypertension	doi: 10.4314/ahs.v13i3.8 ; PMID: 24250292	Yi-Bing W, De-Gui K, Long-Le M, Le-Xin W.	Department of Public Policy and Management, International Business College, Qingdao University, Qingdao, Shandong Province, PR China	Indexed article	n/a	African Health Sciences	13	3	579-583	2013	China	East Asia and Pacific	Upper-middle-income economies	To investigate the barriers to optimal hypertension management.	Hypertension	n/a	Patients	Rural patients	556 patients	Cross sectional	n/a	n/a	n/a	Difficulty in accessing a specialist doctor was reported by 126 (29.4%). In 279 (65.0%), missing regular antihypertensive medications was reported in the 4-week period prior to this study. Omitting prescribed antihypertensive drugs due to the costs was reported by 169 (39.4%).	No	No	Yes. Failure to diagnose high blood pressure in clinics and hospitals is a major cause. Patients who were unaware of the hypertension received no antihypertensive therapy, and had a higher level of systolic and diastolic blood pressure than those who knew they had hypertension. Patients reported to have difficulties in accessing a specialist doctor due to unavailability of the doctors.	No	Yes. The improvements in access to care included a higher proportion reporting having a place to visit when ill.	No	No	No	No	No	No	Yes. In 279 (65%) patients, missing regular antihypertensive medications was reported in the 4- week period prior to this study. Omitting prescribed antihypertensive drugs due to the costs was reported by 169 (39.4%) patients.	No	Yes. 41% reported costs were a hindering factor for the specialist visits.	Yes. improvements in access to affordable prescription medication among all young adults and among those with young adults with hypertension	No	No	Yes. Education and counselling on the nature of hypertension and its impact on health appeared inadequate in the present study, and this may have contributed to the overall poor control of hypertension. Only 4.9% of the patients received formal counselling from health professionals, and only 20% of the patients had adequate knowledge about the risks and complications from uncontrolled hypertensio…	No	No	No	No	No	No
651	Patient, clinician and logistic barriers to blood pressure control among adult hypertensives in rural district hospitals in Rwanda: a cross-sectional study	doi: https://doi.org/10.1186/s12872-019-1203-3	Sibomana, J.P., McNamara, R.L. & Walker, T.D.	Department of Internal Medicine, University of Rwanda	Indexed article	n/a	BMC Cardiovascular Disorders	19	231	1 - 8	2019	Rwanda	Sub-Saharan Africa	Low-income economies	To investigate the barriers to adequate hypertensive treatment in rural Rwanda	Hypertension	n/a	Patients Health system Health providers	Rural. 4 district hospitals: Gitwe, Kabgayi, Kabutare, and Ruhango; in the Southern Province of Rwanda. Patient: with known hypertension followed and managed in adult outpatient. Health system: hospital pharmacies Health providers: clinicians	112 patients, 30 clinicians	Cross sectional	n/a	n/a	n/a	Clinician-based factors are a major barrier to blood pressure control in rural district hospitals in Rwanda, and blood pressure control overall was poor. Patient and logistic barriers to blood pressure were not evident in this study.	No	Yes. From the perspective of physicians: unavailability of prescribed medication in the hospital pharmacy	Yes. From the perspective of physicians: absence of clinical decision support systems. From the triangulation of the data: clinicians’ ability to manage even simple hypertension scenarios was manifestly inadequate and the main barrier was the lack of knowledge of physicians about the cost and availability of drugs in their facilities, and their little familiarity with hypertension guidelines	No	No	No	No	No	No	No	Yes. From the perspective of physicians: high copayments	Yes. From the perspective of physicians: high cost of medications	No	No	No	No	No	No	No	No	No	No	No	No
661	Patients' experiences on accessing health care services for management of hypertension in rural Bangladesh, Pakistan and Sri Lanka: A qualitative study	doi: https://doi.org/10.1371/journal.pone.0211100	Legido-Quigley H, Naheed A, de Silva HA, Jehan I, Haldane V, Cobb B, Tavajoh S, Chakma N, Kasturiratne A, Siddiqui S, Jafar TH; for COBRA-BPS Study group.	Saw Swee Hock School of Public Health, National University of Singapore, Singapore.	Indexed article	n/a	Plos One	14	1	1 - 23	2019	Bangladesh ; Pakistan ; Sri Lanka	South Asia	Lower-Midde-income economies	To address a gap in the literature by identifying health system and population barriers to accessing hypertension care services in rural communities in Bangladesh, Pakistan and Sri Lanka.	Hypertension	n/a	Patients	Bangladesh, Pakistani and Sri Lankan population. 40 to 71 and above. 30 females 30 males	60 patients	Qualitative study	n/a	n/a	n/a	Rural patients from Bangladesh, Sri Lanka and Pakistan report many issues on accessing health services and medication for HTA and DM. This study reflects the need for new models of healthcare delivery in the public sector.	Yes. Medicine shortages in government facilities, making patients buy their medication somewhere else.	no	Yes. Lack of knowledge of their disease in the three countries and didn't know how to treat it.	Yes. As government health services present shortages, patients need to go to private facilities and pharmacies, making their expenses higher.	Yes. Better counseling from specialists. Appropriate training for health care staff to deliver effective information and services for controlling hypertension to patients. Improving supplies of hypertensive medication in public facilities	Yes. Patients needed to travel long ditances to get to a health facility	no	no	no	No	Yes. As no health insurance is available in some countries, most of the expenses are out of pocket	Yes. High cost of medication in all countries	Yes. No health insurance available, mainly in Pakistan	Yes. Cost of health services were too high	No	No	No	Yes. Doctors busyness and short consultations	No	Yes. Better supply improvement in primary care facilities.	Yes. Use of Ayurveda, alternative medicine and informal treatments to treat their disease	No	No	No
662	Patients' knowledge, attitudes, behaviour and health care experiences on the prevention, detection, management and control of hypertension in Colombia: a qualitative study	doi: 10.1371/journal.pone.0122112	Legido-Quigley H, Camacho Lopez PA, Balabanova D, Perel P, Lopez-Jaramillo P, Nieuwlaat R, Schwalm JD, McCready T, Yusuf S, McKee M.	Department of Health Services Research and Policy, London School of Hygiene and Tropical Medicine, London, United Kingdom.	Indexed article	n/a	Plos One	10	4	1 - 16	2015	Colombia	Latin America & the Caribbean	Upper-middle-income economies	To begin to address the gap of contextually appropriate evidence, by generating evidence on how patients with hypertension in one middle income country, Colombia, seek, obtain and adhere to necessary care.	Hypertension	n/a	Patients Family members	Individuals who had or suspected they might have hypertension and their family members	26 individuals with hypertension and 4 family members in two regions	Qualitative study	n/a	n/a	n/a	Patients reported how their diagnosis was frequently precipitated by acute symptoms, related or unrelated to their hypertension. Barriers to accessing treatment included co-payments for medication; costs of transport to health care facilities; unavailability of drugs; and poor access to specialist care. Some patients overcame these barriers with support from social networks, family members and ne…	Yes. Not in stock in the hospital, with the only alternative being to purchase from a pharmacy, at a cost of 500 or 2000 pesos.	No	No	No	No	Yes. They live far away and prefer to avoid the journey and paying the bus fare; or they may go to collect them, paying the necessary transport costs	No	No	No	No	Yes. Despite a formal entitlement, some patients did experience problems and had to pay a portion of the cost of their medication, depending on which category they have been placed by social security	No	No	No	Yes. Generic medication for hypertension is, in principle, free for all patients and many did receive free hypertension medication and found no problem in collecting it from the hospital, health centre or pharmacy. ///// Some of these barriers were overcome with help from family members and neighbours. Partners normally help each other by reminding each other to take their medication; daughters h…	Yes. Some of those entitled to free medication instead bought it in a pharmacy, for various reasons. They may forget to collect them on the right day every month in the health centre	No	No	No	No	No	No	Yes. Communication problem, with interviewees often reporting that they did not share information with their doctors or ask questions when they had doubts	No
663	Patients' views on the UK policy of prescription charges-Insights from qualitative interviews	doi: 10.1016/j.sapharm.2008.02.001	Schafheutle, E. I.	School of Pharmacy and Pharmaceutical Sciences, The University of Manchester, United Kingdom	Indexed article	n/a	Research in Social & Administrative Pharmacy	4	4	334 - 354	2008	UK	Europe and Central Asia	High-income economies	To explore the views of nonexempt patients, suffering from chronic conditions requiring regular medication, on the UK policy of prescription charges and how this could be improved.	Hypertension	Asthma, coronary heart disease	Patients	Patients, aged between 18 and 59 years, that suffered either from Asthma, Heart coronary disease or Hypertension, liable to pay prescription charges and attending to Primary Care Trust in the Northwest of England.	61 patients	Qualitative study	n/a	n/a	n/a	This study has highlighted a number of principles and options that should be considered by the UK Governments when reviewing the prescription charges policy. It puts these in context of the ongoing public consultations commissioned by UK Governments.	no	no	no	no	no	no	no	no	no	No	No	Yes. The article stands that studies in the UK and in North America provide evidence on how medication cost can pose an access barrier in low income patients.	No	No	No	No	No	No	No	No	No	No	No	No
669	Pen devices to improve patient adherence with insulin therapy in type 2 diabetes	doi: 10.3810/pgm.2008.09.1917	Goldstein HH.	Robert Wood Johnson Hamilton, Diabetes and Endocrinology Group.	Indexed article	n/a	Postgraduate Medicine	120	3	172-179	2008	USA	North America	High-income economies	To assess the effectiveness of insulin pen devices improving patient adherence with Insulin Therapy in Type 2 Diabetes	Diabetes	n/a	Patients	n/a	n/a	Report, review or discussion article	n/a	n/a	n/a	Switching patients from vial and syringe to pen devices increases adherence to insulin therapy, resulting in lower risk of hypoglycemia, improved glycemic control, improved clinical outcomes, a better quality of life for the patient, and cost savings for the health care system.	No	No	Yes. Reluctance of physician to initiate insulin therapy.	No	No	No	No	No	No	No	No	No	No	No	No	No	No	No	No	No	Yes. Social stigma and reluctance of patient to initiate insulin therapy	Yes. Fear of insulin	No	No
675	Perceptions of Kenyan adults on access to medicines for non-communicable diseases: A qualitative study	doi: 10.1371/journal.pone.0201917	Onyango MA, Vian T, Hirsch I, Salvi DD, Laing R, Rockers PC, Ashigbie PG, Wirtz VJ.	Department of Global Health, Boston University School of Public Health, Boston, Massachusetts, United States of America.	Indexed article	n/a	Plos One	13	8	1 - 12	2018	Kenya	Sub-Saharan Africa	Lower-Midde-income economies	To understand patients’ perceptions of access to medicines; as well as barriers and facilitators at the household, community, and healthcare system level.	Diabetes and hypertension	Asthma, breast cancer	Patients	18 years or older had previously been diagnosed and prescribed medicine for any NCD addressed by Novartis Access (e.g. diabetes, asthma, hypertension and breast cancer) in eight of the 47 counties in Kenya	84 patients	Qualitative study	n/a	n/a	n/a	Buying NCD medicines put a strain on the household budget, especially for the lower-income participants. Some actions to overcome affordability barriers included: borrowing money, selling assets, seeking help from relatives, taking on extra work, buying partial dosages, leaving without the medicines, or resorting to non-medical alternatives. The government should ensure well-stocked public sector…	Yes. Most participants stated that medicines were not available at the government facilities, which forced them to buy the medicines at private facilities and pharmacies.	No	No	No	No	No	No	No	No	Yes. Lack of money for transportation to a private pharmacy	Yes. Medicines are not affordable for the average person, either as a result of high prices, low income, or a combination of the two. In addition, most perceive that medicine prices have increased, and that medicines are more expensive today than in the past.	Yes. Medicines are not affordable for the average person, either as a result of high prices, low income, or a combination of the two. In addition, most perceive that medicine prices have increased, and that medicines are more expensive today than in the past.	No	No	No	No	No	No	No	No	No	No	Yes. Many participants thought that generic medicines are not as effective as those marketed by the innovator company	No
678	Perceptions of hypertension and contributing personal and environmental factors among rural Southern African American women	PMID: 20073141	Ford CD, Kim MJ, Dancy BL.	Capstone College of Nursing, The University of Alabama	Indexed article	n/a	Ethnicity & disease	19	4	407–413	2009	USA	North America	High-income economies	To describe the perceptions of hypertensive southern rural African American women regarding personal and environmental factors that affect their hypertension. Design: A purposive sample of 25 African-American women aged, 40-74, who lived in rural Alabama participated in seven Talking Circles for 60 minutes.	Hypertension	n/a	Patients	Women who self-reported as hypertensive, as being between 40-74 years of age, as African American, as English speaking, and as a rural dweller.	25 patients	Qualitative study	n/a	n/a	n/a	The findings of this study indicate that personal and environmental factors affect an individual's hypertensive status. More serious efforts and resources need to be made available for preventive measures. Barriers to medication were cost, dislike for taking medication, running out of medication, side effects, forgetting, and being tired; and to exercise were being tired, busy schedule, and safet…	Yes. Running out of medication	no	no	no	no	no	no	no	no	No	No	Yes. There are testimonials: Sometimes you just don't take ‘em ‘cause you don't have the money to get ‘em. They so expensive.”	No	No	No	No	No	No	No	No	No	Yes. Concern about medication side effects	Yes. Dislike for taking medication	No
697	Physicians' Perceptions of Barriers to Cardiovascular Disease Risk Factor Control among Patients with Diabetes: Results from the Translating Research into Action for Diabetes (TRIAD) Study	doi: 10.3122/jabfm.2010.02.090125	Crosson JC, Heisler M, Subramanian U, Swain B, Davis GJ, Lasser N, Ross S, Schmittdiel JA, Onyemere K, Tseng CW.	Research Division, Department of Family Medicine, University of Medicine and Dentistry of New Jersey, Robert Wood Johnson Medical School, Somerset, USA.	Indexed article	n/a	J Am Board Fam Med	23	2	171- 178	2010	USA	North America	High-income economies	To assess how primary care physicians caring for patients with diabetes perceive barriers to good CVD risk factor control and their role in helping achieve good control.	Diabetes	n/a	Health providers	Primary care physicians who were caring for patients with diabetes.Physicians practicedin California, Indiana, Michigan,and New Jersey.	34 health providers	Qualitative study	n/a	n/a	n/a	Physicians felt that barriers to CVD risk factor control often were beyond their abilities to address. Training physicians or other members of the primary health care team to address patients' personal barriers and health system barriers to good control could help alleviate high frustration levels, improve relationships with patients, and improve the treatment of diabetes.Supporting such efforts …	No	No	No	No	No	Yes. Physicians mentioned the difficulty faced by patients in some systems in having to travel to different locations to access their primary care doctors and other specialists.	No	No	No	Yes. For patients who relied on public transportation, it "can be very expensive or inconvenient if someone has to take the bus for an hour to get here; if you wanted them to come back every 3 or 4 weeks, they might not be able to do that".	No	Yes. Financial barriers such as medication costs were seen as preventing patients with diabetes from getting needed care.	Yes. Financial barriers such as disruptions in insurance coverage were seen as preventing patients with diabetes from getting needed care.	No	No	No	No	Yes. Doctors also reported insufficient access to a multidisciplinary team to provide care for patients. Even when such support was available, lack of communication about care plans and ambiguity about who was responsible for managing diabetes care contributed to difficulty coordinating care with other providers such as pharmacists, diabetes educators, amd endocrinologists.	Yes. System-related barriers preventing physicians from delivering care included inadequate information technology, poor coordination with other providers of care, lack of time for clinical work, and insufficient financial reimbursement . Many talked about how clinical information systems failed to make records from previous visits, consultants and laboratory tests accessible at the point of care…	No	No	No	No	No
705	Practical Recommendations for Transitioning Patients with Type 2 Diabetes from Hospital to Home	doi: 10.1007/s11892-017-0876-1 ; PMID: 28573408	Donihi AC.	Department of Pharmacy and Therapeutics, University of Pittsburgh School of Pharmacy & University of Pittsburgh Medical Center	Indexed article	n/a	Current Diabetes Reports	17	52	1-11	2017	USA	North America	High-income economies	To provide practical evidence-based recommendations for transitioning hospitalized patients with type 2 diabetes (T2DM) to home	Diabetes	n/a	Patients	n/a	n/a	Report, review or discussion article	n/a	n/a	n/a	If prescriptions will be given for the patient to fill after discharge, ensure insurance coverage and/or affordability prior to the patient leaving the hospital.	No	No	No	No	Yes. Medications available at home or given prescriptions before discharge	No	No	No	No	No	Yes. Lack if affordability can be a barrier for accessing diabetes medication after discharge	No	Yes. Lack of health insurance can be a barrier for accessing diabetes medication after discharge	No	No	No	No	No	No	No	No	No	No	No
714	Predictors, barriers, and facilitators of lipid-lowering medication use among African Americans in a primary care clinic	doi: 10.1016/s0027-9684(15)31043-9	Schwartz Kendra L, Dailey Rhonda, Bartoces Monina, Binienda Juliann, Carolyn Archer, Anne Victoria Neale	Department of Family Medicine, Wayne State University School of Medicine, Detroit, Michigan	Indexed article	n/a	J Natl Med Assoc	101	9	944 - 952	2009	USA	North America	High-income economies	To examine the prevalence of untreated hypercholesterolemia, and the extent to which lipid-lowering medications were prescribed in an urban family medicine center (FMC) with a largely African Americans patient population, and to better understand factors contributing to the use of, as well as barriers to prescribing and taking lipid-lowering medications.	Dyslipidemia	n/a	Patients Health providers	African American patient with an elevated cholesterol value who had more than 1 office visit during the observation period. And physician	634 patients records, 23 patients in focus, 12 physicians	Mixed method	n/a	n/a	n/a	One-third of African American hypercholesterolemia patients received a lipid-lowering medication prescription and another third had evidence of diet modification recommendations. Medication cost is a primary patient barrier, the copayments on multiple medications often presented a cost barrier. To increase the use of lipid-lowering medications among urban African Americans: patient-physician disc…	No	No	No	No	No	No	No	No	No	No	No	Yes. Cost was a frequent barrier, especially for patients on multiple medications, even if their insurance covered a portion of the cost	No	No	No	No	No	Yes. Infrequent patient follow-up visits also were cited as a barrier.	No	No	No	Yes. Concern about side effects	Yes. Concern about need for blood monitoring Suspicion of effectiveness of generics	Yes. Poor understanding of hypercholesterolemia and asymptomatic nature of hypercholesterolemia Lack of symptoms related to high cholesterol
715	Preparedness of Tanzanian health facilities for outpatient primary care of hypertension and diabetes: a cross-sectional survey	doi: 10.1016/S2214-109X(14)70033-6	Peck R, Mghamba J, Vanobberghen F, Kavishe B, Rugarabamu V, Smeeth L, Hayes R, Grosskurth H, Kapiga S.	Weill Bugando, School of Medicine, Mwanza, Tanzania	Indexed article	n/a	Lancet Glob Health	2	5	e285–292	2014	Tanzania	Sub-Saharan Africa	Lower-Midde-income economies	To determine and compare: the burden of NCDs and referral patterns; the availability of basic supplies and guidelines; the strength of management and training systems; and the preparedness of human resources.	Hypertension and diabetes	HIV, epilepsy, heart failure, chronic obstructive pulmonary disease (COPD), and asthma	Health providers Health system	Facility managers, inspected resources, and health-care workers (medical doctors, non-medical-doctor clinicians, nurses, and clinical assistants).	335 health providers	Cross sectional	n/a	n/a	n/a	In many facilities, guidelines, diagnostic equipment, and fi rst-line drug therapy for the primary care of NCDs were inadequate, and management, training, and reporting systems were weak. Front-line health-care workers (such as non-medical-doctor clinicians and nurses) did not have knowledge and experience of NCDs.	Yes. First-line drugs frequently lacking. Drug stock-outs.	No	Yes. Health-care workers insufficiently trained.	No	No	No	No	No	No	No	No	No	No	No	No	No	No	No	No	No	No	No	No	No
719	Prevalence of and disparities in barriers to care experienced by youth with type 1 diabetes.	doi: 10.1016/j.jpeds.2014.01.035	Valenzuela JM, Seid M, Waitzfelder B, Anderson AM, Beavers DP, Dabelea DM, Dolan LM, Imperatore G, Marcovina S, Reynolds K, Yi-Frazier J, Mayer-Davis EJ; SEARCH for Diabetes in Youth Study Group.	Center for Psychological Studies, Nova Southeastern University, Fort Lauderdale, FL.	Indexed article	n/a	J Pediatr	164	6	1369-1375	2014	USA	North America	High-income economies	To describe the prevalence of access and process barriers to health care and to examine their relationship to sociodemographic and disease factors in a large and diverse cohort of US youth with type 1 diabetes	Diabetes	n/a	Patients	Youth < 20 years of age outh who participated in the SEARCH for Diabetes in Youth Study and were diagnosed with T1DM in 2002-2005	780 patients	Cross sectional	n/a	n/a	n/a	Overall, 81.7% of participants reported at least one barrier; the 3 most common were costs (47.5%), communication (43.0%), and getting needed information (48.4%). Problems with access to care, not having a regular provider, and receiving contextual care (care that takes into account personal and family context) were associated with poorer glycated hemoglobin levels. Adjusted multivariate models i…	No	No	No	No	No	No	No	No	No	No	No	Yes. Factors associated with access barriers (general access to care, regular provider, and cost of care) included race/ethnicity, family income, parent education, and insurance status.Youth of families with low or middle income, were more likely than their wealthier counterparts to report cost barriers.	Yes. Health insurance	Yes. In the present study, SES and racial/ethnic disparities were consistently associated with experiencing barriers to care in youth with type 1 diabetes. In adjusted models, we found that barriers to accessing care were associated uniquely with multiple SES factors including family income, parent education.	Yes Medicaid/Medicare insurance status was associated with a lower probability of experiencing cost barriers (OR = 0.11; 95% CI [0.06 0.21]).	No	No	Yes. Communication, and getting needed information and almost 30% cited problems receiving contextual care (care that takes into account their child’s and family’s circumstances)	No	No	Yes. Non-Hispanic black youth were significantly more likely to lack a regular provider as compared with non-Hispanic white youth. Barriers to care by race/ethnicity, family composition.	No	No	Yes. Low parent education was associated with higher probability of lacking a regular provider. Caregivers of Hispanic youth were significantly more likely to report problems receiving contextual care and problems with communication; parents with less than a high school education were more likely to report problems with contextual care and less likely to report problems with communication.
724	Primary care management of diabetes in a low/middle income country: a multi-method, qualitative study of barriers and facilitators to care	doi: 10.1186/1471-2296-8-63	Alberti H, Boudriga N, Nabli M	Institute of Health and Society, Newcastle University, UK	Indexed article	n/a	BMC Family Practice	63	8	1 - 7	2007	Tunisia	Middle East and North Africa	Lower-Midde-income economies	To identify specific barriers and facilita- tors to improving the primary care management of diabe- tes in primary care in Tunisia.	Diabetes	n/a	Patients Health providers	Clinicians, paramedical staff and patients in health center setting in Tunisian	26 health providers	Qualitative study	n/a	n/a	6 months (participant observation)	Large number of barriers and facilitators on treatment of DM in Tunisia. Understanding of these factors is essential in order to develop culturally appropriate interventions to improve the care of people with diabetes.	Yes. Medicine shortages in healthcare facilities.	no	Yes. Professionals refer that there are not enough specialists to treat chronic diseases	Yes. Lack of Hb1Ac tests availability .	no	Yes. Clinicians refer that their patients needed to travel long distances to get to the healthcare facility.	no	no	no	No	Yes. Financial constraints on Tunisian population, who couldn't afford their medicines and treatment	No	No	Yes. Tunisian population couldn't afford consultations	No	No	No	Yes. Doctors refer not having enough time to educate patients on DM.	No	No	Yes. Use of alternative medicines instead of the traditional ones. Refered by patients and health professionals	No	No	Yes. Women attend to consultations more often than men; since they refered to have work commitments and having the perception that health wasn't important. However nurses say women tend to overattend to consultations, since they stay at home and they meet with friends at the health facility
734	Provider Perception of Pharmacy Services in the Patient-Centered Medical Home	doi: 10.1177/0897190016679759	Albanese NP, Pignato AM, Monte SV.	School of Pharmacy and Pharmaceutical Sciences, State University of New York at Buffalo, Buffalo, NY, USA.	Indexed article	n/a	Journal of Pharmacy Practice	30	6	612-620	2017	USA	North America	High-income economies	To determine what clinical, cost/access, and educational pharmacy services providers in a patient-centered medical home (PCMH) consider worthwhile and the perceived barriers to successful pharmacist incorporation.	Diabetes	n/a	Health providers	Physicians, nurse practitioners, and physician assistants	45 health providers	Cross sectional	n/a	n/a	n/a	Clinical service, cost and medication access services, educational servicesprovider rederral for medication management, barriers for pharmacist incorporation into the PCMH	No	No	No	No	No	No	No	No	No	No	No	No	No	No	No	No	Yes. Cost and medication access services included only pharmacist formulary review. Clinical pharmacists at the BMG consider formulary coverage when making recommendations to providers. Additionally, the pharmacist will make an attempt to encourage generic prescribing and identify potential cost savings through therapeutic substitutions.	No	No	No	No	No	No	No
736	Psychological insulin resistance in type 2 diabetes patients regarding oral antidiabetes treatment, subcutaneous insulin injections, or inhaled insulin	doi: 10.1089/dia.2012.0257	Petrak, F., Herpertz, S., Stridde, E., Pfützner, A.	Department of Psychosomatic Medicine and Psychotherapy, LWL University Hospital, Ruhr-University Bochum, Bochum, Germany	Indexed article	n/a	Diabetes Technology & Therapeutics	15	8	703 - 711	2013	Germany	Europe and Central Asia	High-income economies	To determine the psychological status and psychological barriers to insulin treatment of type 2 diabetes patients who fail oral antidiabetes drug treatment; to assess treatment-related beliefs of these patients when comparing the different treatment options and to analyze psychosocial status and psychological barriers to insulin treatment in subgroups of patients according to their favored treatm…	Diabetes	n/a	Patients	Patients, aged between 18 and 70 years, with type 2 diabetes treated only with diet and/or OAD treatment, that were cursing a stable treatment regimen for at least 6 months with insufficient oral antidiabetes treatment defined as: - HbA1c > 69 mmol/mol (8.5%) treated with diet alone - HbA1c > 64 mmol/mol (8.0%) treated with one OAD - HbA1c > 58 mmol/mol (7.5%) treated with two or more OADs	532 patients	Cross sectional	n/a	n/a	n/a	The acceptance of insulin is very low in type 2 diabetes patients.	no	no	no	no	no	no	no	no	no	No	No	No	No	No	No	No	No	No	No	No	No	Yes. Fear of hypoglycemia, expected hardship of insulin therapy, fear of stigmatization by injections, fear of injection and self-testing	No	No
739	Qualitative Study of Barriers to Adherence to Antihypertensive Medication among Rural Women in India	doi: 10.1155/2019/5749648	Gupta S, Dhamija JP, Mohan I, Gupta R.	Mahatma Gandhi Medical College, Jaipur, India.	Indexed article	n/a	International Journal of Hypertension	2019	n/a	1-7	2019	India	South Asia	Lower-Midde-income economies	To determine socioeconomic barriers to antihypertensive therapies among women in India causing poor adherence.	Hypertension	n/a	Patients	Rural women, age 18-70 years, on drug therapy (for hypertension) for at least 12 months, and providing informed consent	30 patients	Cross sectional	n/a	n/a	n/a	Socioeconomic barriers for low adherence to antihypertensive medication in women in India are low awareness of hypertension and complications, poor access to care, out-of-pocket payments, borrowing money, lack of insurance, and cost of medicines.	Yes. Sometimes the medicines are not in stock in the hospital	No	No	No	No	No	No	No	No	No	No	Yes. High cost of drugs.	No	No	No	No	No	No	No	No	No	No	No	No
741	Quality and barriers of outpatient diabetes care in rural health facilities in Uganda - a mixed methods study	doi: 10.1186/s12913-019-4535-x ; PMID: 31619234	Birabwa C, Bwambale MF, Waiswa P, Mayega RW.	Department of Health Policy, Planning and Management, Makerere University Kampala - College of Health Sciences School of Public Health, Kampala, Uganda.	Indexed article	n/a	BMC Health Services Research	19	706	1 - 40	2019	Uganda	Sub-Saharan Africa	Low-income economies	To assess the quality of care and barriers to service delivery in two rural districts in Eastern Uganda.	Diabetes	n/a	Patients	Patient with diabetes	377 patients	Mixed method	n/a	n/a	n/a	The quality of T2DM care provided in these rural facilities is sub-optimal, especially the process of care. The consequences include sub-optimal blood glucose and blood pressure control. Improving availability of essential medicines and basic technologies and competence of health workers can improve the care process leading to better outcomes.	Yes. Availability of medicines was also a serious challenge for the health workers. While some complained about metformin for T2DM, others were more concerned about insulin, which is mostly used in type 1 diabetes.	No	Yes. Lack of laboratory equipment/supplies, diagnostic and inadequate number of health workers providing diabetes services at the facilities.	No	Yes. Due to frequent stock-outs of metformin, health workers switched clients to insulin regimens.	No	Yes. Lack of transport due to long distances to the facilities.	No	No	No	Yes. Buying medicines due to stock outs in public facilities	No	No	Yes. High cost of services such as paying for the glucose check.	No	Yes. Late opening of the clinic Long waiting times	No	No	No	No	No	No	No	No
745	RSSDI consensus recommendations on insulin therapy in the management of diabetes	doi: https://doi.org/10.1007/s13410-019-00783-6	Chawla R, Madhu SV, Makkar BM, Ghosh S, Saboo B, Kalra S; RSSDI-ESI Consensus Group.	North Delhi Diabetes Centre, Rohini, New Delhi, India	Indexed article	n/a	International Journal of Diabetes in Developing Countries	39	2	43-92	2019	India	South Asia	Lower-Midde-income economies	To develop a consensus for use of insulin therapy in the management of Indian diabetes patients based on critical review of scientific ev- idence published in peer-reviewed journals and clinical expertise and experience as shared by experts.	Diabetes	n/a	Patients Health providers	n/a	n/a	Other	n/a	n/a	n/a	Insulin has been the most effective and durable hypoglycemic agent for the management of diabetes. Early treatment inten- sification with insulin in those who fail to achieve glycemic goals is important for reducing complications in the Indian population with wide ethno-geographic differences. We hope that adoption of these consensus recommendations will sim- plify the understanding of insulin th…	no	no	no	no	Yes. Education is considered the cornerstone of interventions to address clinician barriers regarding initiation and intensification of insulin therapy.	no	no	no	no	No	No	Yes. Barriers for initiating insulin therapies: cost (7.4%)	No	Yes. Patient barriers: Socioeconomic status	No	No	No	Yes. Provider barriers: Monitoring of therapy	Yes. System barriers: Limited access to education Limited training of providers in injection technique Overburdened workload among providers	No	Yes. Provider barriers: Patient’s adherence, and wish to prolong non-insulin therapy Psychological resistance.	Yes. Fear of injection, weight gain, anxiety, and hypoglycemia	No	No
746	Race/ethnicity and economic differences in cost-related medication underuse among insured adults with diabetes: the Translating Research Into Action for Diabetes Study	doi: 10.2337/dc07-1341 ; PMID: 18000177.	Tseng CW, Tierney EF, Gerzoff RB, Dudley RA, Waitzfelder B, Ackermann RT, Karter AJ, Piette J, Crosson JC, Ngo-Metzger Q, Chung R, Mangione CM.	Pacific Health Research Institute, Honoululu, Hawaii.	Indexed article	n/a	Diabetes Care	31	2	261-266	2008	USA	North America	High-income economies	To examine racial/ethnic and economic variation in cost-related medication underuse among insured adults with diabetes.	Diabetes	n/a	Patients	Participants from the multicenter Translating Research Into Action for Diabetes Study.	5086 patients	Cross sectional	n/a	n/a	n/a	One in seven participants reported cost-related medication underuse. Rates were highest among African Americans and Latinos but were related to lower incomes and higher out-of-pocket drug costs in these groups. interventions to decrease racial/ethnic disparities in cost-related medication underuse should focus on decreasing financial barriers to medications.	No	No	No	No	No	No	No	No	No	No	No	Yes. Ethnicity. In multivariate analyses, race/ethnicity remained a significant (P=0.048) predictor of cost-related medication underuse, as did lower income, lack of drug coverage, having higher out-of-pocket drug costs, being younger, being female, and reporting poorer health status. In unadjusted analyses, Latinos (23%) and African Americans (17%) were more likely to have decreased medication u…	No	No	Yes. Since one-fourth of our participants had medical coverage but not drug benefits, one consideration would be to tie drug benefits closer to medical coverage by not offering them separately but only as a combined benefit for those with chronic diseases such as diabetes.	No	No	No	No	No	No	No	No	No
752	Rationale and design of a cluster randomized trial of a multifaceted intervention in people with hypertension: The Heart Outcomes Prevention and Evaluation 4 (HOPE-4) Study	doi: 10.1016/j.ahj.2018.06.004 ; PMID: 30015069	Schwalm JR, McCready T, Lamelas P, Musa H, Lopez-Jaramillo P, Yusoff K, McKee M, Camacho PA, Lopez-Lopez J, Majid F, Thabane L, Islam S, Yusuf S.	Population Health Research Institute, Hamilton, Ontario, Canada ; Department of Medicine, Division of Cardiology, McMaster University, Hamilton, Ontario, Canada	Indexed article	n/a	American Heart Journal	203	n/a	57–66	2018	Colombia ; Malaysia	Other	Upper-middle-income economies	To evaluate whether a community-based, multifaceted intervention package primarily provided by nonphysician health workers can improve long-term cardiovascular risk in people with hypertension by addressing identified barriers at the patient, health care provider, and health system levels.	Hypertension	n/a	Patients	≥50 years old and with newly diagnosed or poorly controlled hypertension from Colombia anda Malaysia	1376 patients in 30 communities	Experimental design (rationale and design)	Multifaceted intervention package that entails (1) detection, treatment, and control of cardiovascular risk factors by nonphysician heath workers in the community (who use tablet-based simplified management algorithms, decision support, and counseling programs); (2) free dispensation of combination antihypertensive and cholesterol-loweringmedications, supervised by local physicians; and (3) suppo…	Usual care	12 months	Rationale and design of a RCT. Does not present results. If successful, the study could serve as a model to develop low-cost, effective, and scalable strategies to reduce cardiovascular risk in people with hypertension.	No	No	No	No	Yes. Taskshifting to teams of nonphysician health workers (NPHWs) -Medication delivery at the community level	No	No	No	No	No	No	No	Yes. Lack of health insurance	No	Yes. Free medication.	No	No	No	No	No	No	No	No	No
759	Reasons for missed appointments linked to a public-sector intervention targeting patients with stable chronic conditions in South Africa: results from in-depth interviews and a retrospective review of medical records	doi: 10.1186/s12875-017-0655-8	Magadzire BP, Mathole T, Ward K.	School of Public Health, University of the Western Cape, Bellville, South Africa	Indexed article	n/a	BMC Family Practice	18	82	1 - 10	2017	South Africa	Sub-Saharan Africa	Upper-middle-income economies	To establish whether missed appointments for collection of medicine parcels are indicative of loss-to-follow-up and also to characterise the patient and health system factors linked to missed appointments.	Diabetes and hypertension	n/a	Patients Health providers	Patients with type-2 diabetes and/or hypertension who had missed their previous, health providers involved in the care continuum or frontlinearontline, and service provider.	23 patients, 112 medical records, 35 health providers	Mixed method	n/a	n/a	n/a	The challenges highlighted in this article should not underplay the contribution of the CDU as a useful intervention to address patient and health system barriers to accessing medicines. We suggest developing a model of care reflecting local context, attention to improving CDU’s implementation processes and strengthening information systems inorder to improve patient monitoring.	No	No	No	No	No	No	No	No	No	No	No	No	No	No	No	Yes. Jobs with limited flexibility hence they rely on others, such as family members, to collect their medication. Waiting times for medicines collection could be a contributor to missed appointments	No	No	No	No	Yes. Self treatment with alternative medication sourced through informal providers (herbalists and traditional healers)	No	No	No
765	Reducing patient drug acquisition costs can lower diabetes health claims	PMID: 16111439	Mahoney JJ.	Pitney Bowes, Stamford, CT, United States	Indexed article	n/a	The American Journal of Managed Care	11	5	S170-S176	2005	USA	North America	High-income economies	To describe the drug benefit plan and disease management at Pitney Bowes.	Diabetes and hypertension	Asthma	Patients	Employees of Pitney Bows	n/a	Report, review or discussion article	n/a	n/a	n/a	Health managers may be able to improve care and limit overall costs for diabetes by selectively lowering barriers to appropriate pharmaceutical access.	No	No	No	No	No	No	No	No	No	No	Yes. Excessive copays.	No	No	No	Yes. Improve pharmaceutical benefit design.	No	No	No	No	No	No	No	No	No
768	Regular access and adherence to medications of the specialized component of pharmaceutical services	doi: https://doi.org/10.11606/S1518-8787.2017051006932	Fritzen JS, Motter FR, Paniz VMV.	Universidade do Vale do Rio dos Sinos. Programa de Pós-Graduação em Saúde Coletiva. São Leopoldo, RS, Brasil	Indexed article	n/a	J Pediatr	51	109	1 - 11	2017	Brazil	Latin America & the Caribbean	Upper-middle-income economies	To investigate the prevalence of the adherence to the medications of the Specialized Component of Pharmaceutical Services and its association with regular access in users of these medications in the municipality of São Leopoldo, State of Rio Grande do Sul, Brazil.	Diabetes	n/a	Patients	Adults aged 20 years and over, who are users of medications of the Specialized Component of Pharmaceutical Services	414 patients	Cross sectional	n/a	n/a	n/a	Who have identified a prevalence of 45.3% of access to all medications from the SUS when prescribed in the system itself. It is well known that access to medication is a major obstacle to adherence, and free availability, by the public system, is the main current barrier faced by users.	No	No	No	No	No	No	No	No	No	No	No	No	Yes. It is well known that access to medication is a major obstacle to adherence, and free availability, by the public system, is the main current barrier faced by users. In countries such as Brazil, where there are large numbers of low-income families, this factor becomes an aggravating factor for the continuity of the pharmacological treatment.	No	No	No	No	No	No	No	No	No	No	No
777	Retrospective interrupted time series examining hypertension and diabetes medicines usage following changes in patient cost sharing in the `Farmacia Popular' programme in Brazil	doi: 10.1136/bmjopen-2017-017308	Emmerick ICM, Campos MR, Luiza VL, Chaves LA, Bertoldi AD, Ross-Degnan D.	Department of Population Medicine, Harvard Medical School & Harvard Pilgrim Health Care Institute, Boston, Massachusetts, USA	Indexed article	n/a	BMJ Open	7	11	1 - 9	2017	Brazil	Latin America & the Caribbean	Upper-middle-income economies	To describe patterns of usage and continuity of coverage for oral hypoglycaemic and antihypertensive medicines following changes in patient cost sharing in the Farmacia Popular	Diabetes and hypertension	n/a	Patient (medicine usage, proportion of days covered, cost sharing and programme participation)	Patients with two or more dispensings for a given study medicine in 2008-2012 that are part of the cost sharing in the "Farmácia Popular" programme in Brazil	6032380 and 14392076 patients	Cohort study	n/a	Interrupted Time Series	2008-2012	Cost sharing was found to be a barrier to continuity of treatment in Brazil’s private sector Farmacia Popular programme. Making essential medicines free to patients appear to increase participation and continuity of treatment to clinically bene cial levels (PDC >80%). Policy-makers should consider reducing or removing cost sharing for essential medicines to treat chronic illness, while aligning s…	Yes. Stock out of medicines for hypertension and diabetes	Yes. Though it correlates with the location of the patients and the quantity of pharmacies. The majority of AFP patients are from the wealthier Southeast region where there is a higher density of participating pharmacies; this may imply increasing socioeconomic disparities in access to treatment for diabetes and hypertension, especially now that medicines are available for free.	No	No	Yes. Pharmacy popular programme: Making essential medicines free to patients appear to increase participation and continuity of treatment to clinically beneficial levels (PDC >80%).	No	No	No	No	No	Yes. Cost sharing affecting Number of monthly dispensing of Aquí tem Farmacia Popular, and the monthly median proportion of days covered	Yes	No	No	No	No	No	No	No	No	No	No	No	No
782	Role of endocrinologists in eliminating health care disparities	doi: 10.4158/EP09181.RA	Elders J	Department of Pediatrics, University of Arkansas School of Medicine, Little Rock, Arkansas.	Indexed article	n/a	Endocrine Practice	15	6	612-623	2009	USA	North America	High-income economies	To review some of the persistent dispari- ties in health and health care in the United States related to race, ethnicity, and socioeconomic status, with a focus on diabetes mellitus and obesity, and to discuss the role of endocrinologists in preventing these disparities.	Diabetes	Obesity	Patients Health system Health providers	n/a	n/a	Report, review or discussion article	n/a	n/a	n/a	Endocrinologysts must provide equitable , cost effective and culturally sensitive health care. And get involved in health decisions on these type of patients.	no	no	no	no	no	no	no	no	no	No	Yes. Poverty in USA is related to less capacity to purchase medication	No	No	No	Yes. Tackle the inequitable distribution of power, money, and resources Proposed strategies are focused on getting better health coverage for patients	No	No	No	No	No	No	No	No	Yes. Health illiteracy is related to poorer health outcomes, since they don't know how to read prescriptions and buy their medications.
786	Scaling Up Chronic Disease Prevention Interventions in Lower- and Middle-Income Countries	doi: 10.1146/annurev-publhealth-031912-114402	Gaziano TA, Pagidipati N.	Brigham and Women's Hospital, Harvard Medical School, Boston, Massachusetts, US.	Indexed article	n/a	Annu Rev Public Health	34	n/a	317-335	2012	High income countries	n/a	High-income economies	To briefly review the effective strategies that have led to reductions in high-income countries and reviews the potential benefits and feasibility of scaling up these interventions in LMICs. Furthermore, the cost-effectiveness of the various interventions to reduce the burden is reviewed in each of the relevant sections.	Diabetes and hypertension	n/a	Patients Health providers	n/a	n/a	Literature review	n/a	n/a	n/a	The NCD burden has shifted from high-income countries to LMICs over the past 20 years. Although NCDs still remain the leading cause of death for high-income countries, ageadjusted death rates for many of the NCDs, particularly CVDs, have been cut in half or reduced by even greater margins	Yes. Low availability of cardiovascular medications was poor in the public sector, forcing patients to either purchase medicines in the more costly private sector Generic medications for NCDs were significantly less available than those for communicable diseases in both the public sector and the private sector.	No	No	No	Yes. Combination of generic CVD medications, or polypill	No	No	No	No	No	No	Yes. The study by Mendis et al. found that one month of combination therapy with the lowest-priced generic version of aspirin, a statin, a beta-blocker, and an ACEI cost 1.5 days' wages of the lowest-level government worker in Sri Lanka; more than 5 days' wages in Brazil, Nepal, and Pakistan; and more than 18 days' wages in Malawi. The stark reality of the availability and affordability of cardio…	No	No	Yes. Combination of generic CVD medications, or polypill	No	No	No	No	No	No	No	No	No
789	Self-care practices and barriers to compliance among patients with diabetes in a community in rural Bangladesh	doi: 10.1007/s13410-015-0460-7	Vanderlee, L., Ahmed, S., Ferdous, F., Farzana, F. D., Das, S. K., Ahmed, T., Hammond, D., Faruque, A. S. G.	School of Public Health and Health Systems, University of Waterloo, Waterloo, Canada	Indexed article	n/a	International Journal of Diabetes in Developing Countries	36	3	320 - 326	2016	Bangladesh	South Asia	Lower-Midde-income economies	To evaluate selfmanagement practices among a population with diabetes in rural Bangladesh and to identify barriers to complying with prescriptions for diet, physical activity and drug use.	Diabetes	n/a	Patients	Patients with diabetes who were over 18 years old and atending to the Kumudini Hospital or the clinic of the Diabetes Association of Bangladesh.	220 patients	Cross sectional	n/a	n/a	n/a	Individuals with diabetes in rural areas of low-income countries face unique challenges to adhere to lifestyle and clinical requirements in order to follow prescribed self-care practices.	No	no	no	no	no	no	no	no	no	No	No	Yes. The cost of the drugs or treatment. The most significant contributor to expenses was the cost of drugs and pharmaceuticals to manage diabetes.	No	No	No	No	No	No	No	No	No	No	No	No
791	Self-reported Barriers to Adherence and Persistence to Treatment With Injectable Medications for Type 2 Diabetes	doi: 10.1016/j.clinthera.2016.05.009	Victor Spain, Jonathon Wrigh, Rebecca Hahn, Ashley Wivel and Alan Martin.	GlaxoSmithKline	Indexed article	n/a	Clinical Therapeutics	38	7	1653-1664	2016	USA	North America	High-income economies	To explore the barriers that adult Americans experience when taking injectable medications for type 2 diabetes, from the time of filling the initial prescription through the decision to discontinue the medication.	Diabetes	n/a	Patients	US resitents, 18 y/o and older, with DM2, prescribes at least 1 of 4 injectable medication (liraglutide, exenatide, basal insulin and prandial insulin).	2000 patients	Cross sectional	n/a	n/a	n/a	Our findings indicate the need to establish programs whereby information is routinely solicited from pa- tients so that medication selection is consistent with patient preferences and ability/willingness to manage a particular medication. Once on medication, there is a need for ongoing monitoring and support to identify and address new barriers that arise. Understanding a patient’s thought proces…	No	No	No	No	No	No	No	No	No	No	No	Yes. High cost of GLP-1RAs	No	No	No	No	No	No	No	No	Yes. Psychological barriers to initiating insulin highlights concerns about self-efficacy to manage injections and the concept that some patients may feel that starting insulin reflects a personal failure to control their diabetes with other methods	Yes. Injection concerns, needle pain experience, nervousness about using an injectable, fear of needles, and needle size	Yes. Preference for oral medications	No
797	Seniors with chronic health conditions and prescription drugs: benefits, wealth, and health.	doi: 10.1111/j.1524-4733.2004.72325.x	Saver BG, Doescher MP, Jackson JE, Fishman P.	Department of Family Medicine, University of Washington, Seattle, USA.	Indexed article	n/a	Value in heatlh	7	2	133-143	2004	USA	North America	High-income economies	To examine the relationship between prescription beneﬁt status and access to medications among Medicare beneﬁciaries with hypertension, congestive heart failure, coronary artery disease, and diabetes and to determine how income, wealth, and health status inﬂuence this relationship.	Diabetes and hypertension	Congestive heart failure, coronary heart disease	Patients	Medicare + Choice patients with hypertension, diabetes, congestive heart failure, and coronary heart disease	4492 individuals	Cross sectional	n/a	n/a	n/a	Efforts to improve medication accessibility for older Americans with chronic conditions need to address not only insurance coverage but also barriers related to socioeconomic status and health status.	No	No	Yes. Lacking a prescription beneﬁt was independently associated with difﬁculty affording medication	No	No	No	No	No	No	No	Yes. Higher out-of-pocket spending predicted greater difﬁculty affording medications but not stretching out medications.	No	No	Yes. Lower income, lower assets, and worse health status also independently predicted greater difﬁculty to afford medicines	No	No	No	No	No	No	No	No	No	No
806	Socioeconomic disparities in access to intensive insulin regimens for adults with type 1 diabetes: a qualitative study of patient and healthcare professional perspectives	doi: https://doi.org/10.1186/s12939-019-1061-8	Scott A, O'Cathain A, Goyder E.	School of Health and Related Research, University of Sheffield, Sheffield, UK	Indexed article	n/a	International Journal for Equity in Health	18	150	1 - 13	2019	UK	Europe and Central Asia	High-income economies	To understand how socioeconomic disparities in access to CSII and MDI might occur and this was accomplished by exploring, through qualitative interviews, patient and healthcare perspectives on accessing these regimens.	Diabetes	n/a	Patients Health providers	Patients were eligible to participate in the study if they had had type 1 diabetes for at least 1 year, were over 18 years of age and were able to speak English.	28 patients, 6 health providers	Qualitative study	n/a	n/a	n/a	Access to intensive insulin regimens was through hospital-based specialist services in this sample. Patients from lower socioeconomic groups had difficulty accessing hospital-based services if they were in low paid work and because they lacked the ability to navigate the healthcare system. Once these patients were in the specialist system, access to intensive insulin regimens was limited by non-a…	no	no	no	no	no	no	no	no	no	No	No	No	No	No	No	No	No	Yes. The role of patient- provider alignment in healthcare interactions: Whereas a good ‘fit’ between what was offered by healthcare professionals and what was sought by patients appeared to facilitate access to IIRs, conversely a poor ‘fit’ between the patient and healthcare professionals seemed to act as a barrier to accessing these services.	No	No	No	No	Yes. Offers, resistance and acceptance aspects of the service ameliorating socioeconomic disparities: Some patients from lower socioeconomic groups described resisting offers of IIRs received from healthcare professionals, particularly those with psychosocial problems. Communication in consultations: Patients in higher socioeconomic groups described high levels of involvement in consultations. In…	No
814	Structural barriers to coping with type 1 diabetes mellitus in Ghana: experiences of diabetic youth and their families	PMID: 23661816	Kratzer J.	UBC Centre for Health Services and Policy Research, University of British Columbia, Vancouver, BC, Canada.	Indexed article	n/a	Ghana Medical Journal	46	2	39 - 45	2012	Ghana	Sub-Saharan Africa	Lower-Midde-income economies	To explore the structural barriers faced by families coping with type 1 diabetes mellitus (T1DM) in Ghana, and to provide insight for policy development. This article aims to provide a starting point for more research and development. By outlining the structural obstacles that families face we can begin an informed dialogue on how to improve care.	Diabetes	n/a	Patients	Children of Accra, Tema and Akosombo with type 1 diabetes and their family.	17 patients	Qualitative study	n/a	n/a	n/a	Awareness of T1DM needs to be in-creased, by incorporating lessons on recognition into already existing campaigns for type 2 diabetes mellitus (T2DM). Schools need to be more engaged with their responsibility for children with diabetes. Pressuring policy makers and pharmaceutical companies to make diabetes supplies more affordable and accessible could ease the financial burden. Social support net…	Yes. Pharmacists generally do not stock for both types of insulin (typically a rapid acting and a basel).	No	Yes. Many participants did not feel that information on T1DM was readily available to them.	No	No	No	No	No	No	Yes. Parents have to travel around, looking for the correct insulin. This was a costly process (depending on the type of transportation people had available to them).	Yes. One mother disclosed that the month before the interview they had run out ofinsulin, and had no money to afford anymore until her next paycheck. As a result,her daughter went a week without any insulin injections.	No	No	Yes. Parents have to travel around, looking for the correct insulin, consuming time,which often took time away from work.	Yes. Policy change, reducing the costs of diabetes care in Ghana, for example eliminating import taxes, are not yet feasible, however, that does not mean that families are helpless. One relatively simple change that can reduce the time and transportation costs of families would be for pharmacists to provide a selection of insulin brands	No	No	No	No	No	No	No	No	No
821	Supporting patients with type 1 diabetes using continuous subcutaneous insulin infusion therapy: Difficulties, disconnections, and disarray	doi: 10.1111/jep.12703 ; PMID: 28220558	Perry L, James S, Gallagher R, Dunbabin J, Steinbeck K, Lowe J.	Faculty of Health, University of Technology Sydney/South Eastern Sydney Local Health District, Prince of Wales Hospital, Randwick, Australia	Indexed article	n/a	Journal of Evaluation in Clinical Practice	23	4	719-724	2017	Australia	East Asia and Pacific	High-income economies	To examine the support context for patients using continuous subcutaneous insulin infusion therapy from the health care professional perspective, as well as contextual influences for health care professionals and their patients	Diabetes	n/a	Health providers	Staff from diverse professional backgrounds	26 health providers	Qualitative study	n/a	n/a	n/a	Findings clearly indicate the need for policy and practice innovation to better enable staff to support patients with type 1 diabetes using continuous subcutaneous insulin infusion therapy, and to support staff providing this care, especially in nonmetropolitan areas. Having health insurance, and the requierements fo health insurance affect the ability of patients to commence or update their ther…	No	No	No	No	No	No	No	No	No	No	No	No	Yes. Individuals who did not have private health insurance or personal resources often could not afford initial setup costs to commmence or update their continuous subcutaneous insulin infusion therapy. -Private health insurance providers' requirements for funding CSII devices influenced service delivery.	No	No	No	No	No	No	No	No	No	No	No
822	Surveillance of Health Status in Minority Communities -- Racial and Ethnic Approaches to Community Health Across the U.S. (REACH U.S.) Risk Factor Survey, United States, 2009	PMID: 21597458	Liao Y, Bang D, Cosgrove S, Dulin R, Harris Z, Taylor A, White S, Yatabe G, Liburd L, Giles W; Division of Adult and Community Health, National Center for Chronic Disease Prevention and Health Promotion; Centers for Disease Control and Prevention (CDC).	Division of Adult and Community Health, National Center for Chronic Disease Prevention and Health Promotion, CDC, Atlanta, USA.	Indexed article	n/a	MMWR	60	6	1 - 44	2011	USA	North America	High-income economies	CDC conducts the Racial and Ethnic Approaches to Community Health across the U.S. (REACH U.S.) Risk Factor Survey annually in minority communities. The survey focuses on black, Hispanic, Asian (including Native Hawaiian and Other Pacific Islander), and American Indian (AI) populations.	Diabetes, hypertension, dyslipidemia	n/a	Patients	People aged ≥ 18 years resident in 28 communities located in 17 states.	900 residents in each community	Cross sectional	n/a	n/a	n/a	Despite measurable improvements in the overall health of the nation including minority populations, the REACH U.S. Risk Factor Survey demonstrates that health disparities remain widespread among members of racial and ethnic minority populations.	No	No	No	No	No	No	No	No	No	No	No	No	No	No	No	No	No	No	No	No	Yes. Hispanics had the lowest percentages of persons who had their cholesterol checked, of those with high blood pressure who were taking antihypertensive medication, and of those with diabetes who had a glycosylated hemoglobin	No	No	No
853	The Decision to Intensify Therapy in Patients with Type 2 Diabetes: Results from an Experiment Using a Clinical Case Vignette	doi: 10.3122/jabfm.2009.05.080232	Grant RW, Lutfey KE, Gerstenberger E, Link CL, Marceau LD, McKinlay JB.	Division of General Medicine, Massachusetts General Hospital and Harvard Medical School, Boston, MA	Indexed article	n/a	The Journal of the American Board of Family Medicine	22	5	513-520	2009	USA	North America	High-income economies	To identify the major physician-reported barriers to and motivators of medication intensification.	Diabetes, hypertension, dyslipidemia	n/a	Health providers	Primary care physicians active in clinical care and practicing in New Jersey, New York (excluding the New York City metropolitan area, Long Island, and the extreme northern counties), or Pennsylvania.	192 health providers	Experimental design	Each study physician viewed one standardized clinical case vignette of a “patient” actor with type 2 diabetes and initial symptoms of foot neuropathy. (6-minute video)	The case vignettes differed only by patient age (35 or 65 years old), gender, race/ethnicity (white, African-American, or Hispanic), and socioeconomic status (lower vs. higher status, depicted by current or former employment as a janitor or a lawyer).	Viewed a 6-minute video vignette	Physicians who intensified therapy were more likely to consider issues such as medication costs, patient adherence, and downstream complications. Our results indicate that physicians who intensify therapy may also be more likely to consider patient treatment concerns	No	No	No	No	No	No	No	No	No	No	No	No	Yes. Medication costs to the patient resulting from insurer restrictions.	Yes. Medication costs due to formulary requirements.	No	No	No	No	No	Yes. Monthly reevaluation of medication efficacy for patients	Yes. Lower socioeconomic level patients tended to be intensified less often for each medication class. Younger patients vignette recieved less medication intensification than older patient vignette	No	No	Yes. Reluctance to make changes without more clinical data: repeated blood pressure measurements.
880	The barriers against initiating insulin therapy among patients with diabetes living in Yazd, Iran	doi: 10.2147/DMSO.S200867	Shafie Pour MR, Sadeghiyeh T, Hadavi M, Besharati M, Bidaki R.	Department of Internal Medicine, Rafsanjan University of Medical Sciences, Rafsanjan, Iran	Indexed article	n/a	Diabetes Metab Syndr Obes	12	n/a	1349–1354	2019	Iran	Middle East and North Africa	Lower-Midde-income economies	To evaluate the barriers against initiating insulin therapy among patients with diabetes living in Yazd, Iran	Diabetes	n/a	Patients	Patients with T2DM who referred to Yazd diabetes centers (Iran) in 2015	214 patients	Cross sectional	n/a	n/a	n/a	The most prevalent reason for insulin therapy refusal was expecting a new method of diabetes treatment (54.7%), followed by requiring someone else to administer the injection (19.2%), fear of needles, cost, traveling (18.7%), and stress/emotional problems (18.2%). Lack of trust in the physician was the least restrictive reason for nonadherence to insulin therapy.	No	No	No	No	No	No	No	No	No	No	No	No	No	No	No	No	No	No	No	No	No	Yes. Fear of needles	Yes. The most common factors that contributed to DM patients’ insulin therapy refusal were expecting a new treatment method and dependence on others. Patients without formal education had a higher dependence on others for insulin injection than graduates Lack of trust in the physician	No
881	The barriers and facilitators people with diabetes from a nonEnglish speaking background experience when managing their medications: a qualitative study	doi: 10.1111/jocn.12501	Claydon-Platt K, Manias E, Dunning T	Melbourne School of Health Sciences, The University of Melbourne, Carlton, Vic., Australia.	Indexed article	n/a	Journal of Clinical Nursing	23	15-16	2234–2246	2013	Australia	East Asia and Pacific	High-income economies	To explore the barriers to and facilitators of effective medication management from the perspectives of people with diabetes from a nonEnglish speaking background, carers and health professionals.	Diabetes	n/a	Patients Health providers	18 female 13 males, from Italy, Greece, Macedonia, Lebanon, Egypt, Yugoslavia, Malta, Cyprus, Hungary, Fiji, Australia. 18 to 81 years old. Non-English Speakers	11 patients, 10 carers, 10 health providers	Qualitative study	n/a	n/a	n/a	Multiple barriers exist between non english speakers in Australia to access their medication and treatment, in addition, no further help is given to them.	no	no	No	no	no	no	no	no	no	No	Yes. Patients refered they had to wait for their next month's pension to buy their medicines.	No	No	No	No	No	No	Yes. Carers didn't regularly check on patients blood glucose, they relied on how the patients felt. Professionals indicated they weren't able to have access to interpreters for understanding their patients after certain hours, which unables the effective communication between them.	No	No	Yes. Language, because they weren't able to communicate properly with their health providers.	No	Yes. Patients believed that generic medication were not as effective as the trade name, since they were cheaper.	Yes. Lack of knowledge on the disease and which type of DM were diagnosed
890	The determinants of the adoption of pharmaceutical innovation: Evidence from Taiwan	doi: 10.1016/j.socscimed.2010.12.027	Liu YM, Yang YH, Hsieh CR.	Department of Economics, National Cheng-Kung University, Tainan, Taiwan.	Indexed article	n/a	Social Science & Medicine	72	n/a	919-927	2011	Taiwan	East Asia and Pacific	High-income economies	This paper uses the launch of a series of new drugs designed for treating type 2 diabetic patients as an example to investigate the determinants that affect the diffusion of new medical technology.	Diabetes	n/a	Patients Health providers	n/a	n/a	Other	n/a	n/a	n/a	Based on these empirical results, we conclude that access to new drugs is not uniform among patients in a country with universal coverage for prescription drugs and the increase in competition in both pharmaceutical and health service markets can become an access barrier to new drugs. Although many countries such as Taiwan have established systems of universal health insurance with the intention …	No	No	No	No	No	No	No	No	No	No	No	No	No	Yes. An important implication of our study is that profit-seeking behavior among providers can become an access barrier to new medical technology	No	No	No	No	Yes. Our empirical results show that the size and ownership forms of medical providers matter in physicians’ prescription decisions. We find that physicians in larger hospitals are more likely to prescribe new drugs as compared to their counterparts practicing in clinics and smaller hospitals.	No	No	No	No	No
905	The impact of health systems on diabetes care in low and lower middle income countries	doi: 10.1007/s11892-015-0591-8	Beran D.	Division of Tropical and Humanitarian Medicine, Geneva University Hospitals and University of Geneva, Geneva, Switzerland.	Indexed article	n/a	Current Diabetes Reports	15	20	1-13	2015	Low and lower middle income countries: Afghanistan, Armenia, Bangladesh, Benin, Bhutan, Bolivia, Burkina Faso, Burundi, Cambodia, Cameroon, Cape Verde, Central African Republic, Chad, Comoros, Cote dIvoire, Korea, Congo, Djiboutini, Egypt, El Salvador, Eritrea, Ethiopia, Gambia, Georgia, Ghana, Guatemala, Guinea, Guinea-Bissau, Guyana, Haiti, Honduras, India, Indonesia, Kenya, Kiribati, Kyrgyzsta…	Other	Other	To highlight the current challenges and barriers to diabetes management in low and lower middle income countries using the World Health Organization’s 6 Building Blocks for Health Systems (service delivery; healthcare workforce; information; medical products, vaccines and technologies; financing; and leadership and governance).	Diabetes	n/a	Health system	n/a	n/a	Report, review or discussion article	n/a	n/a	n/a	Laws and policies impact access to mediines, organization of care, human resources and diagnostic tools. The increasing prevalence id diabetes is a challenge for delivering care. There is the need for health systems to take a comprehensive and integrative approach adress the six elements of the health system by defining and organizing the roles of each level (with focus on primary health care). T…	Yes. Poor availability in the government sector in comparison to the private sector in LICs and LMICs. Poor availability of Insulin in Mozambique and Zambia. Insufficient quantities of metformin (the most prescribed medicine) were purchased by the health system and therefore people requiring metformin had to purchase it in the private sector.	No	No	No	No	No	No	No	No	No	No	Yes. Countries may also not utilize international reference prices (IRP), which give an idea of the best prices available for medicines on the international market.	No	Yes. Irrational selection and purchase, mark-ups within the system and final patient price cause poor affordability.	Yes. Four out of the six countries provide free or subsidized insulin, including diabetes medicines on National Health Insurance Schemes.	No	No	No	No	No	No	No	No	No
915	The role of inhaled insulin in the treatment of type 2 diabetes	doi: 10.1016/j.jdiacomp.2007.05.001	Stephen N. Davis	Division of Diabetes, Endocrinology, and Metabolism, Vanderbilt University Medical School, Nashville, TN, USA	Indexed article	n/a	Journal of Diabetes and Its Complications	22	6	421-429	2007	USA	North America	High-income economies	To review current strategies for achieving glycemic control in patients with type 2 diabetes and will describe the potential role of inhaled insulin in disease management.	Diabetes	n/a	Patients Health providers	n/a	n/a	Report, review or discussion article	n/a	n/a	n/a	Greater acceptance of new insulin delivery systems may lead to earlier introduction of insulin therapy, which should help more patients with diabetes achieve glycemic control sooner after diagnosis.	No	No	No	No	No	No	No	No	No	No	No	No	No	No	No	No	No	Yes. Communication between patients and their physicians can present additional barriers to therapy.	No	No	No	Yes. Fear and inconvenience associated with the use of needles and with insulin itself, and concerns about risk of hypoglycemia and weight gain	No	No
924	Translating clinical guidelines into clinical practice: role of the pharmacist in type 2 diabetes management	doi: 10.1331/JAPhA.2009.08181	Drab S.	University Diabetes Care Associates, School of Pharmacy, University of Pittsburgh, PA, USA.	Indexed article	n/a	Journal of the American Pharmacists Association	49	6	152-162	2009	USA	North America	High-income economies	To examine the American Diabetes Association (ADA) and American College of Endocrinology (ACE)/American Association of Clinical Endocrinologists (AACE) diabetes guidelines and identify key areas for increased pharmacist involve- ment to allow more effective implementation of target glycemic goals.	Diabetes	n/a	Patients Health providers	n/a	n/a	Literature review	n/a	n/a	n/a	The increasing burden of type 2 diabetes highlights the need for tight glycemic control in line with current guidelines and the timely introduction of insulin. Pharmacists have a crucial role in achieving these goals, as they are ideally placed to educate patients about the acceptability of treatment, the importance of self-management, the availability of new technologies and delivery devices, an…	no	no	no	no	no	no	no	no	no	No	No	No	No	No	No	No	No	No	No	No	No	Yes. Patients' concerns about hypoglycemia and weight gain	Yes. Patients' beliefs about the effectiveness of insulin and the complexity of insulin regimens	No
926	Traveling Towards Disease: Transportation Barriers to Health Care Access.	doi: 10.1007/s10900-013-9681-1	Syed ST, Gerber BS, Sharp LK.	University of Illinois at Chicago, US	Indexed article	n/a	NIH Public Access J Community Health	38	5	976–993	2013	USA	North America	High-income economies	To synthesize the literature on the prevalence of transportation barriers to health care access.	Diabetes and hypertension	n/a	Health system	Health care access for primary and chronic disease carein the United States	61 studies	Literature review	n/a	n/a	n/a	Overall, the evidence supports that transportation barriers are an important barrier to healthcare access,particularly for those with lower incomes or under/uninsured. Additional research needs to (1) clarify which aspects of transportation limit health care access (2) measure the impact of transportation barriers on clinically meaningful outcomes and (3) measure the impact of transportation barr…	No	No	No	No	No	Yes. Rural patients reported more problems with travel distance to health care providers and had a higher burden of travel for health care when meadured by distance and time traveled.	Yes. Lack or inaccessability of transportation may be associated with less health care utilization, lack of regular medical care, and missed medical appointments, particularly for those from lower economic backgrounds. Rural patients face greater transportation barriers to health care access than their urban counterparts; and whites have superior access than ethnic minorities even after controlli…	No	Yes. Additionally, 65% of patients felt transportation assistance would improve medication use after discharge. Future interventions should consider this link (access to a vehicle) in addition to public transit discounts or medical transportation services.	Yes. He found that 67% of DKA admissions (diabetic keyoacidosis) were related to stopping insulin and 50% of those patients cited either lack of money for transportation to get their medicine.	Yes. He found that 67% of DKA admissions (diabetic keyoacidosis) were related to stopping insulin and 50% of those patients cited either lack of money for insulin.	No	No	No	No	No	No	No	No	No	No	No	No	No
929	Treatment-seeking behavior and obstacles to treatment compliance in diabetic patients in Mangaluru, India	doi: 10.1016/j.dsx.2017.04.014 ; PMID: 28465150	Mentock SM, Ng VY, Narayana R, Ullal H, Kumari S, Badiger S, Shetty AK.	Wake Forest School of Medicine, Medical Center Blvd, Winston-Salem, USA	Indexed article	n/a	Diabetes & Metabolic Syndrome: Clinical Research & Reviews	11	Suppl 2	S617-S622	2017	India	South Asia	Lower-Midde-income economies	To evaluate the local treatment-seeking behaviors of diabetics with a focus on the root causes of culture-specific barriers to treatment compliance and define targets for intervention.	Diabetes	n/a	Patients	Adults with Type II diabetic, aged 18– 80, not pregnant, competent to give informed consent, and willing to also have their FBG level tested	204 patients	Cross sectional	n/a	n/a	n/a	Though most diabetics have frequent encounters with healthcare providers and report compliant behaviors, the majority do not meet recommended diabetes management guidelines. Commonly reported obstacles among all participants (cost, diabetic diet, and symptom relief) are areas where intervention can drastically improve diabetic quality of life	No	No	Yes. Prescription medicines are not easily available	No	No	No	No	No	No	No	No	Yes. Medication cost as barriers to diabetes self- management (medication costs for diabetes are too high)	No	No	No	No	No	No	No	No	No	No	No	No
931	Two sides of the coin: patient and provider perceptions of health care delivery to patients from culturally and linguistically diverse backgrounds.	doi: 10.1186/1472-6963-12-322 ; PMID: 22985266	Komaric N, Bedford S, van Driel ML.	Faculty of Health Sciences and Medicine, Bond University, Gold Coast, QLD, Australia	Indexed article	n/a	BMC Health Services Research	12	322	1 - 14	2012	Australia	East Asia and Pacific	High-income economies	To explore the experiences, attitudes and opinions of immigrants from different cultural and linguistic backgrounds and their health care providers with regard to chronic disease care.	Diabetes, hypertension, dyslipidemia	Heart failure, stroke, coronary heart disease, renal failure, chronic obstructive pulmonary disease and asthma	Patients Health providers	People from diverse linguistic and cultural backgrounds (focus groups); identified by country of birth; language other than English spoken at home and English language proficiency, and lived in a region with a high prevalence of chronic disease. Participants were registered in the database of the Ethnic Communities Council of Queensland and either suffered from a chronic disease, cared for a pati…	50 patients, 14 health providers	Qualitative study	n/a	n/a	n/a	Culturally and Linguistically Diverse (CALD) patients, carers and community members as well as health professionals all highlighted the need for establishing culturally tailored programs for chronic disease prevention and management in CALD populations. Better health care can be achieved by ensuring that further investment in culturally specific programs and workforce development is in line with …	No	No	No	No	No	No	No	No	No	No	No	Yes. One of the socieconomic factors affecting access that were mentioned are the medications being too expensive	No	No	No	No	No	No	No	No	Yes. Failure to follow medication regimens was seen as a cultural issue, as well as patient preference for alternative methods of treatment.	No	No	No
942	Understanding the modifiable health systems barriers to hypertension management in Malaysia: a multi-method health systems appraisal approach	doi: 10.1186/s12913-015-0916-y	Risso-Gill I, Balabanova D, Majid F, Ng KK, Yusoff K, Mustapha F, Kuhlbrandt C, Nieuwlaat R, Schwalm JD, McCready T, Teo KK, Yusuf S, McKee M	London School of Hygiene and Tropical Medicine, UK	Indexed article	n/a	BMC Health Services Research	n/a	254	1-15	2015	Malaysia	East Asia and Pacific	Upper-middle-income economies	To identify barriers to effective management that must be addressed in designing an intervention to be evaluated in a subsequent cluster randomized controlled trial.	Hypertension	n/a	Patients Health providers	Patients with hypertension, health professionals involved in hypertension management, and key informants at national level including civil servants and representatives of professional organizations, to gain insights into the hypertension-related regulation and policy context	37 patients, 12 key informants, 24 health providers	Qualitative study (multi-method)	n/a	n/a	n/a	Limited popular awareness of hypertension as a chronic yet manageable condition, competing health belief models, a shortage of physicians, and poor management of available resources.	Yes. In rural areas frequent stock-outs.	No	Yes. Staff inadequately trained.	No	No	Yes. More than 9 km.	Yes. Difficult attending to clinic due transport issues. Yes. Walking through jungle and crossing rivers.	No	No	Yes. Lack of affordable transport.	Yes. In the private sector, medicine is paid for out-of-pocket, at higher prices.	No	Yes. Those without insurance self medicate or use Traditional and Complementary Medicine instead	No	No	Yes. Prescription given month by month, and patients do not have time to return monthy. Access to clinics due to working hours.	No	Yes. Clinic staff do not have enough time to fully counsel the patient on their condition. Little routine monitoring blood pressure and many patients not aware of their condition.	No	Yes. Extending clinic hours.	Yes. Concepts of traditional medicine, that hypertension is a transient disturbance rather than a permanent asymptomatic condition.	No	No	Yes. Patients in denial with the diagnosis and do not return to clinic.
952	Use of continuous quality improvement to identify barriers in the management of hypertension.	doi: 10.1177/106286060001500206	Coleman MT, Lott JA, Sharma S.	Department of Family and Community Medicine, University of Louisville, USA	Indexed article	n/a	American Journal of Medical Quality	15	2	72-77	2000	USA	North America	High-income economies	To apply the widely accepted tool, Continuous Quality Improvement (CQI), to identify barriers to the management of hypertension and identify the most important factors and (or) persons in effective blood pressure control and to compare costs, satisfaction, and blood pressure control among subgroups of patients to identify those most likely to benefit from interventions	Hypertension	n/a	Patients Health providers	Patients with essential hypertension who came to a university-based clinic staffed by family physicians and residents	91 patients, 89 physicians, and 79 staff	Cross sectional	n/a	n/a	n/a	Our patients taught us that the 2 major barriers to blood pressure control were changes in lifestyle and reducing the cost of medications. We also found that our African American patients showed the poorest blood pressure control and the greatest dissatisfaction with their care. We surmise that the greatest benefit of any intervention would be expected in this population.	No	No	No	No	No	No	No	No	No	No	No	Yes. Other major barriers were the high cost of medication In a study investigating T2DM patients from an economically burdened region, cost was mentioned as a reason for delay in filling prescriptions and discontinuation of oral antihyperglycemic agents.	No	Yes. Other major barriers were the cost of office visits (more important for patients than for office team)	Yes. Creating a health insurance scheme could reduce financial barriers against receiving health care.	Yes. Inconvenient office hours and prolonged waiting office time	No	No	No	No	Yes. Patients’ negative self-perceptions and attitudinal barriers, restriction in lifestyle, and social stigma	Yes. Fear of injection, and side effects	No	Yes. Patients’ knowledge about glycemic control
972	What are the barriers faced by patients using insulin? A qualitative study of Malaysian health care professionals' views	doi: http://dx.doi.org/10.2147/PPA.S36791	Kong Lee Y, Jenn Ng C, Ming Khoo E, et al	Yew Kong Lee Department of Primary Care Medicine, Faculty of Medicine, University of Malaya,	Indexed article	n/a	Patient Preference and Adherence	7	n/a	103-109	2013	Malaysia	East Asia and Pacific	Upper-middle-income economies	To explore the views of Malaysian health care professionals on the barriers faced by patients using insulin.	Diabetes	n/a	Health providers	Malays, Indian Chinese primary care doctors, family medicine specialists, government policymakers, diabetes educators, endocrinologists, and pharmacist	41 health providers; primary care doctors (n = 20), family medicine specialists (n = 10), government policymakers (n = 5), diabetes educators (n = 3), endocrinologists (n = 2), and 1 pharmacist	Qualitative study	n/a	n/a	n/a	This study, recognized 5 barriers on optimizing insulin therapy. Health providerswho know these, may empower patients on their insulin treatment and better self management.	No	no	no	Yes. Glucometers were not available in all locations	no	no	no	no	no	No	No	No	No	Yes. Cost was important mainly when buying glucometers, which affected the less afluent population	No	No	No	Yes. HCP perceived that not enough info was given to patients, because it was more time consuming. Yes. Lack of treatment continuity, Patients only focus on retiring their medicines, but not on HCP consultations. Government changed the insulin pen supplier, which affected on patients, because they don't know how to use it.	No	No	No	Yes. Fear of hypoglycemia and weight gain	No	No
976	Why Are Diabetes Medications So Expensive and What Can Be Done to Control Their Cost?	doi: 10.1007/s11892-017-0893-0	McEwen LN, Casagrande SS, Kuo S, Herman WH.	University of Michigan, USA.	Indexed article	n/a	Curr Diab Rep	17	71	1 - 7	2017	USA	North America	High-income economies	To describe how medication prices are established, to explain why antihyperglycemic medications have become so expensive, to show trends in expenditures for antihyperglycemic medications, and to highlight strategies to control expenditures in the USA.	Diabetes	n/a	Patients Health providers Health system	n/a	n/a	Report, review or discussion article	n/a	n/a	n/a	Other potential strategies to address the high cost of antihyperglycemic medications in the U.S. include enforcing more stringent requirements for the award and extension of patent exclusivity, enhancing competition by ensuring timely availability of generic or biosimilar medications, and providing greater opportunities for price negotiation by both public and private payers. Some have suggested …	No	No	No	No	No	No	No	No	No	No	No	Yes. Cost-effectiveness models have suggested that some of the newer antihyperglycemic medications may be of relatively lower clinical utility because of their high cost and moderate glycemic effect. Indeed, if a patient cannot afford to fill a prescription or if the lack of financial resources represents a long-term barrier to adherence, less expensive alternatives should be prescribed.	No	No	No	No	No	No	No	No	No	No	No	No
982	Will the Medicare prescription drug benefit eliminate cost barriers for older adults with diabetes mellitus?	doi: 10.1111/j.1532-5415.2006.00663.x	Tjia, J., Schwartz, J. S.	Department of Medicine, University of Pennsylvania, Philadelphia, Pennsylvania, USA.	Indexed article	n/a	Journal of the American Geriatrics Society	54	4	606 - 612	2006	USA	North America	High-income economies	To increase awareness about the benefits and limitations of the Part D drug benefit on a select group of Medicare beneficiaries with a chronic disease associated with a significant medication burden	Diabetes	n/a	Patients	Individuals aged 65 and older with a diagnosis of diabetes mellitus eligible to enroll in the standard Medicare Part D drug benefit.	3,2 million individuals (estimated)	Cross sectional	n/a	n/a	n/a	More than 60% of beneficiaries eligible to enroll in a Part D standard drug benefit plan are predicted to exceed the initial $2,250 coverage limit and fall into lots of out-of-pocket expenses,	no	no	no	no	no	no	no	no	no	No	No	No	No	No	Yes. The Medicare Part D drug benefit will reduce economic barriers to acquiring prescription drugs for many older adults.	No	No	No	No	No	No	No	No	No
985	World Heart Federation Cholesterol Roadmap	doi: 10.1016/j.gheart.2017.03.002	Murphy A, Faria-Neto JR, Al-Rasadi K, Blom D, Catapano A, Cuevas A, Lopez-Jimenez F, Perel P, Santos R, Sniderman A, Sy R, Watts GF, Zhao D, Yusuf S, Wood D.	Centre for Health and Social Change, Department of Health Services Research and Policy, London School of Hygiene and Tropical Medicine, London, United Kingdom.	Indexed article	n/a	Glob Heart Journal	12	3	179-197	2017	Low- and middle-income countries	n/a	Other	Promote development of national policies and health systems approaches and identify potential roadblocks on the road to effective prevention, detection and management of cardiovascular disease (CVD) in low-and middle-income countries (LMIC), and strategies for overcoming these. (Focused on elevated blood cholesterol).	Dyslipidemia	n/a	Health system	n/a	n/a	Other	n/a	n/a	n/a	Known effective strategies for detection, treatment, and management of elevated cholesterol and FH (hipercolesterolemia familiar) exist, but there are barriers to their implementation in many low-resource settings. Priorities for health system intervention should be identified at the national level, and the feasibility and effectiveness of proposed solutions should be assessed in specific context…	Yes. Availability of statins, specially in rural and poor communities	No	No	Yes. Absence of clear national guidelines on who and how to screen for and treat increased CVD risk due to elevated cholesterol or FH	Yes. A mix of private and public drug supply, including private sector involvement in decentralized storage and distribution. Ensure availability of cholesterol management therapies in pharmacies and health facilities through local generic drug manufacture, monitoring stock outages.	Yes. Low access to health facilities among poor or remote populations	No	No	No	No	Yes. Statins unaffordable for patients	No	No	No	Yes. Eliminating duties and taxes on medicines and monitoring to ensure these savings are passed on to patients, the provision of free or significantly subsidized medicines, and the use of generic versus innovator brand drugs. Ensure affordability of statin and nonstatin therapies through free or subsidized drug provision, eliminating taxes on pharmaceuticals.	No	No	No	No	No	No	Yes. Undue patient fear of side effects of statin treatment	No	Yes. Lack of health literacy or awareness of the importance of treatment adherence, infrequent access to follow-up or support for treatment adherence
987	[Barriers to hypertension treatment].	doi: http://dx.doi.org/10.1590/S0034-71672011000600008	Guedes Maria Vilani Cavalcante, Araujo Thelma Leite de, Lopes Marcos Venícios de Oliveira, Silva Lucia de Fatima da, Freitas Maria Célia de, Almeida Paulo César de	Universidade Estadual do Ceará, Curso de Graduação em Enfermagem, Mestrado Acadêmico em Cuidados Clínicos em Saúde. Fortaleza-CE, Brasil	Indexed article	n/a	Revista brasileir de enfermagem	64	6	1038-1042	2011	Brazil	Latin America & the Caribbean	Upper-middle-income economies	To describe the barriers faced by people with hypertension for non compliance to treatment and control the levels of blood pressure.	Hypertension	n/a	Patients	People in the program to control hypertension	246 patients	Cross sectional	n/a	n/a	n/a	It was concluded that barriers to the anti-hypertensive treatment include the sick people, their environment and their access to health care.	No	No	No	No	No	No	No	No	No	No	Yes. Poor financial condition (purchasing medicines and healthy food)	No	No	No	No	No	No	No	No	No	No	No	Yes. Continuous treatment with many medicines	No
991	`I believe high blood pressure can kill me:' using the PEN-3 Cultural Model to understand patients' perceptions of an intervention to control hypertension in Ghana	doi: http://dx.doi.org/10.1080/13557858.2017.1346178	Sarah Blackstone, Juliet Iwelunmor, Jacob Plange-Rhule, Joyce Gyamfi, Nana kofi Quakyi, Micheal Ntim, Abigail Addison, Gbenga Ogedegbe	Department of Kinesiology and Community Health, University of Illinois Urbana-Champaign, Champaign, IL, USA	Indexed article	n/a	Ethnicity & Health	24	3	257-270	2019	Ghana	Sub-Saharan Africa	Lower-Midde-income economies	To examine patients’ perceptions of hypertension and hypertension management in the context of an on-going task-shifting intervention to manage blood pressure control in Ghana.	Hypertension	n/a	Patients	Patients were eligible for the TASSH study if they were registered to receive care at the community health clinics, at least age 40 with BP 140–179/90–99 mm Hg, not receiving treatment for hypertension, and able to provide either written or verbal informed consent	42 patients	Qualitative study	n/a	n/a	n/a	Emergent themes included patients’ perceptions of hypertension, which encompassed misperceptions of hypertension and blood pressure control. Additional themes included enablers and barriers to hypertension management, and how the intervention nurtured lifestyle change associated with blood pressure control. Primary enabling factors included the supportive nature of TASSH nurses, while notable bar…	no	no	no	no	no	no	no	no	no	No	Yes. "one patient stated ‘I might die because I don’t have money to buy the drugs,’ indicating the severity of lack of medication access among some patients.	No	No	No	Yes. "TASSH provides patients with medication that many are not confident they can get..."	No	No	No	No	No	No	No	No	No
[truncated: 5 more rows]
[truncated: 3 more columns]

## Sheet: S2
Table S2. Countries addressed by selected documents, by World Bank Income Classification
Low-income economies	n	Lower-middle-income economies	n	Upper-middle-income economies	n	High-income economies	n	Other	n
Eritrea	1	Bangladesh	2	American Samoa	1	Australia	5	Asia / Pacific (27 countries)	1
Rwanda	1	Bangladesh ; Pakistan ; Sri Lanka	1	Brazil	6	Barbados	1	Asian countries	1
[truncated: 29 more rows]

## Sheet: S3
Table S3. Countries addressed by selected documents, by World Bank Region
[truncated: 23 more rows]
